# Supplementary material for: Aqua­[tris­(2-{5-[(4-methyl­phenyl)diazen­yl]-2-oxidobenzyl­idene­amino}­eth­yl)amine]­samarium(III) acetonitrile monosolvate
Source: Acta Crystallogr Sect E Struct Rep Online. 2012 Jan 7;68(Pt 2):m96. doi: 10.1107/S1600536811054961 (PMC3274845; doi:10.1107/S1600536811054961)
Supplement: Supplementary file 1 [file e-68-00m96-sup1.cif]

##############################################################################
#                                                                            #
# This CIF contains the data in a paper accepted for publication in          #
# Acta Crystallographica Section E. It conforms to the requirements of       #
# Notes for Authors for Acta Crystallographica Section E, and has been       #
# peer reviewed under the auspices of the IUCr Commission on Journals.       #
#                                                                            #
# Full details of the Crystallographic Information File format               #
# are given in the paper "The Crystallographic Information File (CIF):       #
# a New Standard Archive File for Crystallography" by S. R. Hall, F. H.      #
# Allen and I. D. Brown [Acta Cryst. (1991), A47, 655-685].                  #
#                                                                            #
# The current version of the core CIF dictionary is obtainable from          #
# ftp://ftp.iucr.org/pub/cif_core.dic.                                       #
#                                                                            #
# Software is freely available for graphical display of the structure(s)     #
# in this CIF. For information consult the CIF software page                 #
# http://www.iucr.org/resources/cif/software.                                #
#                                                                            #
# This file may be used for bona fide research purposes within the           #
# scientific community so long as proper attribution is given to the journal # 
# article from which it was obtained.                                        #
#                                                                            #
##############################################################################
data_I
_audit_creation_method     SHELXL-97
_publ_section_synopsis     .
_chemical_name_systematic
;
Aqua[tris(2-{5-[(4-methylphenyl)diazenyl]-2-
oxidobenzylideneamino}ethyl)amine]samarium(III) acetonitrile monosolvate
;
_chemical_name_common     ?
_chemical_formula_moiety     'C48 H47 N10 O4 Sm, C2 H3 N'
_chemical_formula_sum     'C50 H50 N11 O4 Sm'
_chemical_formula_iupac     '[Sm (C48 H45 N10 O3) (H2 O)], C2 H3 N'
_chemical_formula_weight     1019.36
_chemical_melting_point     ?
_symmetry_cell_setting     monoclinic
_symmetry_space_group_name_H-M     'P 21/c'
_symmetry_space_group_name_Hall     '-P 2ybc'
loop_
    _symmetry_equiv_pos_as_xyz
    'x, y, z'
    '-x, y+1/2, -z+1/2'
    '-x, -y, -z'
    'x, -y-1/2, z-1/2'
_cell_length_a     19.9785(5)
_cell_length_b     20.4849(4)
_cell_length_c     11.4683(8)
_cell_angle_alpha     90.00
_cell_angle_beta     95.3750(14)
_cell_angle_gamma     90.00
_cell_volume     4672.9(4)
_cell_formula_units_Z     4
_cell_measurement_reflns_used     32101
_cell_measurement_theta_min     2.7
_cell_measurement_theta_max     27.5
_cell_measurement_temperature     150.0(10)
_exptl_crystal_description     'needle'
_exptl_crystal_colour     'orange'
_exptl_crystal_size_max     0.35
_exptl_crystal_size_mid     0.11
_exptl_crystal_size_min     0.08
_exptl_crystal_density_diffrn     1.449
_exptl_crystal_density_meas     ?
_exptl_crystal_density_method     'not measured'
_exptl_crystal_F_000     2084
_exptl_absorpt_coefficient_mu     1.314
_exptl_absorpt_correction_type     multi-scan
_exptl_absorpt_process_details     '(SORTAV; Blessing, 1995)'
_exptl_absorpt_correction_T_min     0.727
_exptl_absorpt_correction_T_max     0.907
_exptl_special_details
;
;
_diffrn_ambient_temperature     150.0(10)
_diffrn_radiation_type     MoK\a
_diffrn_radiation_wavelength     0.71073
_diffrn_radiation_source     'fine-focus sealed tube'
_diffrn_radiation_monochromator     graphite
_diffrn_measurement_device_type     'Nonius KappaCCD'
_diffrn_measurement_method     '\f scans and \w scans with \k offsets'
_diffrn_detector_area_resol_mean     9
_diffrn_reflns_number     32101
_diffrn_reflns_av_R_equivalents     0.1051
_diffrn_reflns_av_sigmaI/netI     0.1481
_diffrn_reflns_theta_min     2.67
_diffrn_reflns_theta_max     27.48
_diffrn_reflns_theta_full     27.48
_diffrn_measured_fraction_theta_max     0.991
_diffrn_measured_fraction_theta_full     0.991
_diffrn_reflns_limit_h_min     -25
_diffrn_reflns_limit_h_max     25
_diffrn_reflns_limit_k_min     -26
_diffrn_reflns_limit_k_max     21
_diffrn_reflns_limit_l_min     -14
_diffrn_reflns_limit_l_max     14
_refine_special_details
;
Refinement of <i>F</i>^2^ against ALL reflections. The weighted <i>R</i>-factor
<i>wR</i> and goodness of fit <i>S</i> are based on <i>F</i>^2^, conventional
<i>R</i>-factors <i>R</i> are based on <i>F</i>, with <i>F</i> set to zero for
negative <i>F</i>^2^. The threshold expression of <i>F</i>^2^ >
\s(<i>F</i>^2^) is used only for calculating <i>R</i>-factors(gt) <i>etc</i>.
and is not relevant to the choice of reflections for refinement.
<i>R</i>-factors based on <i>F</i>^2^ are statistically about twice as large
as those based on <i>F</i>, and <i>R</i>- factors based on ALL data will be
even larger.
;
_reflns_number_total     10613
_reflns_number_gt     5694
_reflns_threshold_expression     I>2\s(I)
_refine_ls_structure_factor_coef     Fsqd
_refine_ls_matrix_type     full
_refine_ls_R_factor_all     0.1474
_refine_ls_R_factor_gt     0.0561
_refine_ls_wR_factor_gt     0.0970
_refine_ls_wR_factor_ref     0.1284
_refine_ls_goodness_of_fit_ref     1.019
_refine_ls_restrained_S_all     1.019
_refine_ls_number_reflns     10613
_refine_ls_number_parameters     598
_refine_ls_number_restraints     2
_refine_ls_hydrogen_treatment     constr
_refine_ls_weighting_scheme     calc
_refine_ls_weighting_details
         'calc w=1/[\s^2^(Fo^2^)+(0.0418P)^2^+3.7120P] where P=(Fo^2^+2Fc^2^)/3'
_atom_sites_solution_hydrogens     geom
_atom_sites_solution_primary     direct
_atom_sites_solution_secondary     difmap
_refine_ls_shift/su_max     0.002
_refine_ls_shift/su_mean     0.000
_refine_diff_density_max     2.907
_refine_diff_density_min     -0.960
_refine_ls_extinction_method     none
_refine_ls_extinction_coef     ?
loop_
    _atom_type_symbol
    _atom_type_description
    _atom_type_scat_dispersion_real
    _atom_type_scat_dispersion_imag
    _atom_type_scat_source
    'C' 'C' 0.0033 0.0016
                         'International Tables Vol C Tables 4.2.6.8 and 6.1.1.4'
    'H' 'H' 0.0000 0.0000
                         'International Tables Vol C Tables 4.2.6.8 and 6.1.1.4'
    'N' 'N' 0.0061 0.0033
                         'International Tables Vol C Tables 4.2.6.8 and 6.1.1.4'
    'O' 'O' 0.0106 0.0060
                         'International Tables Vol C Tables 4.2.6.8 and 6.1.1.4'
    'Sm' 'Sm' -0.1638 3.4418
                         'International Tables Vol C Tables 4.2.6.8 and 6.1.1.4'
_computing_data_collection     'COLLECT (Nonius, 2002)'
_computing_cell_refinement     'DENZO-SMN (Otwinowski & Minor, 1997)'
_computing_data_reduction     'DENZO-SMN (Otwinowski & Minor, 1997)'
_computing_structure_solution     'SIR92 (Altomare <i>et al.</i>, 1994)'
_computing_structure_refinement     'SHELXTL (Sheldrick, 2008)'
_computing_molecular_graphics     'PLATON (Spek, 2009)'
_computing_publication_material     'SHELXTL (Sheldrick, 2008)'
loop_
    _atom_site_type_symbol
    _atom_site_label
    _atom_site_fract_x
    _atom_site_fract_y
    _atom_site_fract_z
    _atom_site_U_iso_or_equiv
    _atom_site_adp_type
    _atom_site_calc_flag
    _atom_site_refinement_flags
    _atom_site_occupancy
    _atom_site_symmetry_multiplicity
    _atom_site_disorder_assembly
    _atom_site_disorder_group
    Sm Sm1 0.536045(15) 0.623474(13) 0.44296(3) 0.02530(10) Uani d . 1 1 . .
    O O1 0.60176(19) 0.53292(16) 0.5056(3) 0.0277(9) Uani d . 1 1 . .
    O O2 0.6177(2) 0.66748(17) 0.5748(3) 0.0327(10) Uani d . 1 1 . .
    O O3 0.48049(19) 0.59716(17) 0.6055(3) 0.0303(9) Uani d U 1 1 . .
    O O4 0.47508(18) 0.52949(16) 0.3581(3) 0.0277(9) Uani d . 1 1 . .
    H H4OA 0.4386 0.5177 0.3985 0.042 Uiso d RD 1 1 . .
    H H4OB 0.4993 0.4967 0.3599 0.042 Uiso d RD 1 1 . .
    N N1 0.4901(2) 0.6597(2) 0.2184(4) 0.0281(11) Uani d . 1 1 . .
    N N2 0.5619(2) 0.7406(2) 0.3845(4) 0.0289(11) Uani d . 1 1 . .
    N N3 0.6185(2) 0.5925(2) 0.2888(4) 0.0302(12) Uani d . 1 1 . .
    N N4 0.4074(2) 0.6606(2) 0.4136(4) 0.0279(11) Uani d . 1 1 . .
    N N5 0.8661(2) 0.4506(2) 0.4962(5) 0.0354(13) Uani d . 1 1 . .
    N N6 0.8946(2) 0.4311(2) 0.5927(4) 0.0342(12) Uani d . 1 1 . .
    N N7 0.8549(3) 0.8034(2) 0.5355(5) 0.0382(13) Uani d . 1 1 . .
    N N8 0.8538(3) 0.8422(3) 0.4506(5) 0.0455(14) Uani d . 1 1 . .
    N N9 0.2698(3) 0.6663(2) 0.8586(5) 0.0358(13) Uani d . 1 1 . .
    N N10 0.2712(2) 0.6490(2) 0.9652(5) 0.0345(12) Uani d . 1 1 . .
    C C1 0.5013(3) 0.7298(3) 0.1921(5) 0.0338(15) Uani d . 1 1 . .
    H H1A 0.4619 0.7466 0.1422 0.041 Uiso calc R 1 1 . .
    H H1B 0.5411 0.7337 0.1474 0.041 Uiso calc R 1 1 . .
    C C2 0.5120(3) 0.7715(3) 0.3021(5) 0.0377(16) Uani d . 1 1 . .
    H H2A 0.5276 0.8155 0.2817 0.045 Uiso calc R 1 1 . .
    H H2B 0.4691 0.7761 0.3380 0.045 Uiso calc R 1 1 . .
    C C3 0.5274(3) 0.6194(3) 0.1397(5) 0.0328(14) Uani d . 1 1 . .
    H H3A 0.5177 0.6352 0.0583 0.039 Uiso calc R 1 1 . .
    H H3B 0.5117 0.5736 0.1427 0.039 Uiso calc R 1 1 . .
    C C4 0.6018(3) 0.6214(3) 0.1721(5) 0.0387(15) Uani d . 1 1 . .
    H H4A 0.6250 0.5969 0.1133 0.046 Uiso calc R 1 1 . .
    H H4B 0.6176 0.6672 0.1722 0.046 Uiso calc R 1 1 . .
    C C5 0.4181(3) 0.6437(3) 0.2033(5) 0.0326(15) Uani d . 1 1 . .
    H H5A 0.4125 0.5959 0.2108 0.039 Uiso calc R 1 1 . .
    H H5B 0.3996 0.6566 0.1236 0.039 Uiso calc R 1 1 . .
    C C6 0.3791(3) 0.6777(3) 0.2921(5) 0.0342(15) Uani d . 1 1 . .
    H H6A 0.3814 0.7256 0.2808 0.041 Uiso calc R 1 1 . .
    H H6B 0.3313 0.6644 0.2805 0.041 Uiso calc R 1 1 . .
    C C7 0.6715(3) 0.5564(3) 0.3002(5) 0.0328(14) Uani d . 1 1 . .
    H H7A 0.6945 0.5508 0.2320 0.039 Uiso calc R 1 1 . .
    C C8 0.7001(3) 0.5235(3) 0.4044(5) 0.0313(14) Uani d . 1 1 . .
    C C9 0.7654(3) 0.4989(3) 0.4052(5) 0.0331(15) Uani d . 1 1 . .
    H H9A 0.7876 0.5015 0.3356 0.040 Uiso calc R 1 1 . .
    C C10 0.7990(3) 0.4709(3) 0.5041(6) 0.0337(15) Uani d . 1 1 . .
    C C11 0.7647(3) 0.4655(3) 0.6047(5) 0.0359(15) Uani d . 1 1 . .
    H H11A 0.7869 0.4467 0.6735 0.043 Uiso calc R 1 1 . .
    C C12 0.7002(3) 0.4866(3) 0.6057(5) 0.0360(15) Uani d . 1 1 . .
    H H12A 0.6783 0.4819 0.6752 0.043 Uiso calc R 1 1 . .
    C C13 0.6645(3) 0.5159(3) 0.5048(5) 0.0301(14) Uani d . 1 1 . .
    C C14 0.9629(3) 0.4108(3) 0.5910(5) 0.0310(15) Uani d . 1 1 . .
    C C15 1.0002(3) 0.4126(3) 0.4959(6) 0.0389(16) Uani d . 1 1 . .
    H H15A 0.9802 0.4276 0.4223 0.047 Uiso calc R 1 1 . .
    C C16 1.0671(3) 0.3925(3) 0.5074(6) 0.0457(17) Uani d . 1 1 . .
    H H16A 1.0924 0.3942 0.4415 0.055 Uiso calc R 1 1 . .
    C C17 1.0973(3) 0.3700(3) 0.6141(6) 0.0361(15) Uani d . 1 1 . .
    C C18 1.0590(3) 0.3679(3) 0.7083(6) 0.0412(16) Uani d . 1 1 . .
    H H18A 1.0786 0.3524 0.7818 0.049 Uiso calc R 1 1 . .
    C C19 0.9926(3) 0.3881(3) 0.6976(6) 0.0436(17) Uani d . 1 1 . .
    H H19A 0.9672 0.3864 0.7635 0.052 Uiso calc R 1 1 . .
    C C20 1.1696(3) 0.3481(3) 0.6284(6) 0.0492(19) Uani d . 1 1 . .
    H H20A 1.1929 0.3646 0.5630 0.074 Uiso calc R 1 1 . .
    H H20B 1.1714 0.3003 0.6294 0.074 Uiso calc R 1 1 . .
    H H20C 1.1915 0.3652 0.7023 0.074 Uiso calc R 1 1 . .
    C C21 0.6170(3) 0.7718(3) 0.4055(5) 0.0316(14) Uani d . 1 1 . .
    H H21A 0.6210 0.8117 0.3646 0.038 Uiso calc R 1 1 . .
    C C22 0.6739(3) 0.7526(3) 0.4846(5) 0.0296(14) Uani d . 1 1 . .
    C C23 0.7329(3) 0.7882(3) 0.4776(5) 0.0330(15) Uani d . 1 1 . .
    H H23A 0.7331 0.8229 0.4227 0.040 Uiso calc R 1 1 . .
    C C24 0.7910(3) 0.7745(3) 0.5477(5) 0.0360(16) Uani d . 1 1 . .
    C C25 0.7889(3) 0.7256(3) 0.6328(6) 0.0425(17) Uani d . 1 1 . .
    H H25A 0.8280 0.7163 0.6837 0.051 Uiso calc R 1 1 . .
    C C26 0.7309(3) 0.6910(3) 0.6435(5) 0.0369(16) Uani d . 1 1 . .
    H H26A 0.7306 0.6590 0.7033 0.044 Uiso calc R 1 1 . .
    C C27 0.6719(3) 0.7014(3) 0.5689(5) 0.0315(14) Uani d . 1 1 . .
    C C28 0.9173(3) 0.8707(3) 0.4305(5) 0.0380(15) Uani d . 1 1 . .
    C C29 0.9156(4) 0.9195(3) 0.3476(6) 0.0535(19) Uani d . 1 1 . .
    H H29A 0.8739 0.9325 0.3079 0.064 Uiso calc R 1 1 . .
    C C30 0.9742(4) 0.9497(3) 0.3219(6) 0.055(2) Uani d . 1 1 . .
    H H30A 0.9723 0.9828 0.2637 0.066 Uiso calc R 1 1 . .
    C C31 1.0354(3) 0.9327(3) 0.3795(6) 0.0427(17) Uani d . 1 1 . .
    C C32 1.0367(3) 0.8825(3) 0.4607(6) 0.0422(16) Uani d . 1 1 . .
    H H32A 1.0786 0.8690 0.4993 0.051 Uiso calc R 1 1 . .
    C C33 0.9785(3) 0.8517(3) 0.4868(6) 0.0407(16) Uani d . 1 1 . .
    H H33A 0.9804 0.8177 0.5433 0.049 Uiso calc R 1 1 . .
    C C34 1.1002(3) 0.9653(3) 0.3524(7) 0.061(2) Uani d . 1 1 . .
    H H34A 1.0977 0.9762 0.2689 0.091 Uiso calc R 1 1 . .
    H H34B 1.1380 0.9355 0.3720 0.091 Uiso calc R 1 1 . .
    H H34C 1.1069 1.0053 0.3989 0.091 Uiso calc R 1 1 . .
    C C35 0.3633(3) 0.6618(2) 0.4880(5) 0.0268(14) Uani d . 1 1 . .
    H H35A 0.3197 0.6765 0.4595 0.032 Uiso calc R 1 1 . .
    C C36 0.3723(3) 0.6432(3) 0.6117(5) 0.0291(14) Uani d . 1 1 . .
    C C37 0.3202(3) 0.6589(3) 0.6804(5) 0.0313(14) Uani d . 1 1 . .
    H H37A 0.2827 0.6830 0.6461 0.038 Uiso calc R 1 1 . .
    C C38 0.3215(3) 0.6406(3) 0.7962(5) 0.0330(15) Uani d . 1 1 . .
    C C39 0.3762(3) 0.6022(3) 0.8448(5) 0.0312(14) Uani d . 1 1 . .
    H H39A 0.3770 0.5873 0.9234 0.037 Uiso calc R 1 1 . .
    C C40 0.4274(3) 0.5865(2) 0.7797(5) 0.0265(13) Uani d . 1 1 . .
    H H40A 0.4635 0.5601 0.8126 0.032 Uiso calc R 1 1 . .
    C C41 0.4271(3) 0.6092(2) 0.6628(5) 0.0302(14) Uani d U 1 1 . .
    C C42 0.2206(3) 0.6816(3) 1.0250(5) 0.0303(14) Uani d . 1 1 . .
    C C43 0.1884(3) 0.7385(3) 0.9839(5) 0.0336(15) Uani d . 1 1 . .
    H H43A 0.1986 0.7576 0.9121 0.040 Uiso calc R 1 1 . .
    C C44 0.1414(3) 0.7670(3) 1.0491(6) 0.0382(16) Uani d . 1 1 . .
    H H44A 0.1187 0.8052 1.0201 0.046 Uiso calc R 1 1 . .
    C C45 0.1265(3) 0.7413(3) 1.1555(5) 0.0373(16) Uani d . 1 1 . .
    C C46 0.1601(3) 0.6850(3) 1.1949(5) 0.0343(15) Uani d . 1 1 . .
    H H46A 0.1503 0.6660 1.2668 0.041 Uiso calc R 1 1 . .
    C C47 0.2075(3) 0.6564(3) 1.1316(5) 0.0313(14) Uani d . 1 1 . .
    H H47A 0.2313 0.6190 1.1618 0.038 Uiso calc R 1 1 . .
    C C48 0.0761(3) 0.7749(3) 1.2262(6) 0.0497(18) Uani d . 1 1 . .
    H H48A 0.0618 0.7447 1.2853 0.075 Uiso calc R 1 1 . .
    H H48B 0.0368 0.7883 1.1739 0.075 Uiso calc R 1 1 . .
    H H48C 0.0969 0.8135 1.2650 0.075 Uiso calc R 1 1 . .
    N N1S 0.6088(5) 0.5337(4) 0.9036(8) 0.100(3) Uani d . 1 1 . .
    C C1S 0.6652(6) 0.5289(4) 0.9230(9) 0.076(3) Uani d . 1 1 . .
    C C2S 0.7374(5) 0.5226(4) 0.9526(9) 0.088(3) Uani d . 1 1 . .
    H H2S1 0.7523 0.5551 1.0122 0.132 Uiso calc R 1 1 . .
    H H2S2 0.7608 0.5298 0.8824 0.132 Uiso calc R 1 1 . .
    H H2S3 0.7476 0.4787 0.9832 0.132 Uiso calc R 1 1 . .
loop_
    _atom_site_aniso_label
    _atom_site_aniso_U_11
    _atom_site_aniso_U_22
    _atom_site_aniso_U_33
    _atom_site_aniso_U_12
    _atom_site_aniso_U_13
    _atom_site_aniso_U_23
    Sm1 0.02771(17) 0.02548(16) 0.02267(17) -0.00037(14) 0.00209(12) 0.00194(15)
    O1 0.026(2) 0.026(2) 0.032(3) 0.0015(16) 0.0031(19) 0.0061(17)
    O2 0.034(3) 0.037(2) 0.027(2) -0.0067(19) -0.0024(19) -0.0014(18)
    O3 0.032(2) 0.033(2) 0.026(2) 0.0010(17) 0.0027(18) 0.0015(17)
    O4 0.030(2) 0.026(2) 0.027(2) 0.0019(16) 0.0020(18) 0.0005(17)
    N1 0.027(3) 0.033(3) 0.025(3) 0.004(2) 0.003(2) 0.004(2)
    N2 0.030(3) 0.028(3) 0.028(3) 0.002(2) 0.001(2) 0.002(2)
    N3 0.033(3) 0.031(3) 0.025(3) 0.005(2) 0.000(2) 0.005(2)
    N4 0.033(3) 0.024(3) 0.026(3) -0.002(2) 0.001(2) 0.003(2)
    N5 0.028(3) 0.041(3) 0.036(3) 0.006(2) 0.000(3) 0.001(2)
    N6 0.030(3) 0.038(3) 0.034(3) -0.001(2) -0.001(3) 0.001(2)
    N7 0.036(3) 0.048(3) 0.029(3) -0.010(2) -0.005(3) 0.001(3)
    N8 0.041(4) 0.059(4) 0.037(4) -0.009(3) 0.002(3) 0.011(3)
    N9 0.041(3) 0.039(3) 0.028(3) 0.000(2) 0.007(3) 0.001(2)
    N10 0.035(3) 0.038(3) 0.031(3) 0.001(2) 0.003(3) -0.002(2)
    C1 0.030(4) 0.032(3) 0.038(4) 0.002(3) -0.005(3) 0.017(3)
    C2 0.039(4) 0.031(3) 0.042(4) 0.000(3) -0.002(3) 0.006(3)
    C3 0.040(4) 0.041(3) 0.017(3) 0.007(3) 0.001(3) 0.007(3)
    C4 0.041(4) 0.054(4) 0.022(3) 0.017(3) 0.008(3) 0.012(3)
    C5 0.035(4) 0.037(3) 0.025(4) 0.000(3) 0.000(3) 0.007(3)
    C6 0.024(3) 0.045(4) 0.033(4) 0.004(3) -0.002(3) 0.011(3)
    C7 0.030(4) 0.043(4) 0.027(4) 0.002(3) 0.008(3) 0.000(3)
    C8 0.029(4) 0.032(3) 0.032(4) 0.003(3) -0.001(3) 0.000(3)
    C9 0.045(4) 0.031(3) 0.023(4) 0.006(3) 0.008(3) 0.004(3)
    C10 0.030(4) 0.036(3) 0.036(4) 0.005(3) 0.005(3) 0.006(3)
    C11 0.036(4) 0.039(4) 0.031(4) 0.009(3) -0.006(3) 0.009(3)
    C12 0.036(4) 0.043(4) 0.030(4) -0.002(3) 0.004(3) 0.011(3)
    C13 0.033(4) 0.028(3) 0.029(4) -0.007(3) 0.000(3) 0.003(3)
    C14 0.029(4) 0.030(3) 0.035(4) 0.001(3) 0.006(3) -0.004(3)
    C15 0.036(4) 0.049(4) 0.031(4) 0.007(3) -0.002(3) 0.003(3)
    C16 0.042(4) 0.056(4) 0.039(4) 0.004(3) 0.007(3) -0.002(3)
    C17 0.027(3) 0.031(3) 0.049(4) -0.001(3) -0.002(3) -0.006(3)
    C18 0.031(4) 0.055(4) 0.036(4) 0.007(3) -0.004(3) 0.003(3)
    C19 0.037(4) 0.059(4) 0.035(4) 0.007(3) 0.003(3) 0.010(3)
    C20 0.035(4) 0.049(4) 0.063(5) 0.008(3) 0.002(4) 0.002(4)
    C21 0.038(4) 0.032(3) 0.025(4) -0.004(3) 0.003(3) 0.004(3)
    C22 0.024(3) 0.030(3) 0.035(4) 0.000(2) 0.002(3) -0.004(3)
    C23 0.035(4) 0.032(3) 0.033(4) -0.003(3) 0.005(3) -0.003(3)
    C24 0.040(4) 0.036(4) 0.031(4) -0.009(3) -0.005(3) -0.002(3)
    C25 0.042(4) 0.047(4) 0.037(4) -0.009(3) -0.003(3) 0.001(3)
    C26 0.044(4) 0.043(4) 0.023(4) -0.008(3) -0.002(3) 0.004(3)
    C27 0.036(4) 0.033(3) 0.025(4) -0.004(3) 0.004(3) -0.008(3)
    C28 0.035(4) 0.047(4) 0.032(4) -0.009(3) 0.000(3) 0.002(3)
    C29 0.043(5) 0.068(5) 0.048(5) -0.005(4) -0.003(4) 0.016(4)
    C30 0.049(5) 0.062(5) 0.054(5) -0.010(4) 0.002(4) 0.018(4)
    C31 0.041(4) 0.050(4) 0.038(4) -0.009(3) 0.012(3) -0.007(3)
    C32 0.025(3) 0.060(4) 0.043(4) -0.008(3) 0.005(3) 0.002(4)
    C33 0.042(4) 0.049(4) 0.031(4) 0.004(3) 0.003(3) 0.006(3)
    C34 0.044(5) 0.069(5) 0.071(6) -0.008(4) 0.013(4) 0.006(4)
    C35 0.028(4) 0.024(3) 0.027(4) -0.003(2) -0.003(3) -0.004(3)
    C36 0.027(3) 0.032(3) 0.030(4) -0.015(2) 0.012(3) -0.011(3)
    C37 0.027(4) 0.031(3) 0.036(4) -0.001(3) 0.000(3) 0.000(3)
    C38 0.030(4) 0.043(4) 0.027(4) 0.001(3) 0.008(3) -0.001(3)
    C39 0.033(4) 0.033(3) 0.027(4) -0.001(3) 0.004(3) -0.002(3)
    C40 0.025(3) 0.027(3) 0.028(4) 0.002(2) 0.005(3) 0.003(3)
    C41 0.045(4) 0.026(3) 0.019(3) -0.017(3) 0.001(3) -0.003(2)
    C42 0.029(4) 0.032(3) 0.030(4) -0.001(3) -0.001(3) -0.004(3)
    C43 0.042(4) 0.038(4) 0.021(4) 0.000(3) 0.008(3) 0.005(3)
    C44 0.039(4) 0.036(4) 0.039(4) 0.005(3) 0.003(3) 0.002(3)
    C45 0.036(4) 0.046(4) 0.029(4) 0.005(3) 0.000(3) -0.007(3)
    C46 0.036(4) 0.045(4) 0.023(4) 0.002(3) 0.006(3) 0.000(3)
    C47 0.032(4) 0.036(3) 0.025(4) 0.008(3) 0.001(3) 0.001(3)
    C48 0.055(5) 0.060(4) 0.035(4) 0.018(4) 0.010(4) -0.003(3)
    N1S 0.117(8) 0.105(6) 0.075(6) 0.003(6) -0.008(6) -0.030(5)
    C1S 0.115(9) 0.053(5) 0.062(7) -0.009(6) 0.015(7) -0.017(4)
    C2S 0.090(8) 0.065(6) 0.112(9) 0.011(5) 0.025(7) -0.011(5)
_geom_special_details
;
All e.s.d.'s (except the e.s.d. in the dihedral angle between two l.s. planes)
are estimated using the full covariance matrix. The cell e.s.d.'s are taken
into account individually in the estimation of e.s.d.'s in distances, angles
and torsion angles; correlations between e.s.d.'s in cell parameters are only
used when they are defined by crystal symmetry. An approximate (isotropic)
treatment of cell e.s.d.'s is used for estimating e.s.d.'s involving l.s.
planes.
;
loop_
    _geom_bond_atom_site_label_1
    _geom_bond_atom_site_label_2
    _geom_bond_site_symmetry_2
    _geom_bond_distance
    _geom_bond_publ_flag
    Sm1 O2 . 2.302(4) y
    Sm1 O3 . 2.321(4) y
    Sm1 O1 . 2.346(3) y
    Sm1 O4 . 2.432(3) y
    Sm1 N2 . 2.556(4) y
    Sm1 N3 . 2.605(5) y
    Sm1 N4 . 2.671(5) y
    Sm1 N1 . 2.753(5) y
    O1 C13 . 1.301(6) ?
    O2 C27 . 1.293(6) ?
    O3 C41 . 1.326(7) ?
    O4 H4OA . 0.9306 ?
    O4 H4OB . 0.8259 ?
    N1 C5 . 1.469(7) ?
    N1 C3 . 1.476(7) ?
    N1 C1 . 1.488(7) ?
    N2 C21 . 1.277(7) ?
    N2 C2 . 1.454(7) ?
    N3 C7 . 1.288(7) ?
    N3 C4 . 1.473(7) ?
    N4 C35 . 1.283(7) ?
    N4 C6 . 1.495(7) ?
    N5 N6 . 1.261(6) ?
    N5 C10 . 1.416(7) ?
    N6 C14 . 1.429(7) ?
    N7 N8 . 1.255(7) ?
    N7 C24 . 1.426(7) ?
    N8 C28 . 1.435(7) ?
    N9 N10 . 1.270(6) ?
    N9 C38 . 1.413(7) ?
    N10 C42 . 1.438(7) ?
    C1 C2 . 1.521(8) ?
    C1 H1A . 0.9900 ?
    C1 H1B . 0.9900 ?
    C2 H2A . 0.9900 ?
    C2 H2B . 0.9900 ?
    C3 C4 . 1.498(8) ?
    C3 H3A . 0.9900 ?
    C3 H3B . 0.9900 ?
    C4 H4A . 0.9900 ?
    C4 H4B . 0.9900 ?
    C5 C6 . 1.509(8) ?
    C5 H5A . 0.9900 ?
    C5 H5B . 0.9900 ?
    C6 H6A . 0.9900 ?
    C6 H6B . 0.9900 ?
    C7 C8 . 1.443(8) ?
    C7 H7A . 0.9500 ?
    C8 C9 . 1.397(8) ?
    C8 C13 . 1.418(8) ?
    C9 C10 . 1.386(8) ?
    C9 H9A . 0.9500 ?
    C10 C11 . 1.400(8) ?
    C11 C12 . 1.360(8) ?
    C11 H11A . 0.9500 ?
    C12 C13 . 1.433(8) ?
    C12 H12A . 0.9500 ?
    C14 C15 . 1.378(8) ?
    C14 C19 . 1.387(8) ?
    C15 C16 . 1.393(8) ?
    C15 H15A . 0.9500 ?
    C16 C17 . 1.391(9) ?
    C16 H16A . 0.9500 ?
    C17 C18 . 1.382(9) ?
    C17 C20 . 1.507(8) ?
    C18 C19 . 1.384(8) ?
    C18 H18A . 0.9500 ?
    C19 H19A . 0.9500 ?
    C20 H20A . 0.9800 ?
    C20 H20B . 0.9800 ?
    C20 H20C . 0.9800 ?
    C21 C22 . 1.440(8) ?
    C21 H21A . 0.9500 ?
    C22 C23 . 1.395(7) ?
    C22 C27 . 1.430(8) ?
    C23 C24 . 1.376(8) ?
    C23 H23A . 0.9500 ?
    C24 C25 . 1.402(8) ?
    C25 C26 . 1.373(8) ?
    C25 H25A . 0.9500 ?
    C26 C27 . 1.406(8) ?
    C26 H26A . 0.9500 ?
    C28 C29 . 1.379(8) ?
    C28 C33 . 1.384(8) ?
    C29 C30 . 1.379(9) ?
    C29 H29A . 0.9500 ?
    C30 C31 . 1.380(9) ?
    C30 H30A . 0.9500 ?
    C31 C32 . 1.386(8) ?
    C31 C34 . 1.514(9) ?
    C32 C33 . 1.380(8) ?
    C32 H32A . 0.9500 ?
    C33 H33A . 0.9500 ?
    C34 H34A . 0.9800 ?
    C34 H34B . 0.9800 ?
    C34 H34C . 0.9800 ?
    C35 C36 . 1.463(8) ?
    C35 H35A . 0.9500 ?
    C36 C41 . 1.381(8) ?
    C36 C37 . 1.401(8) ?
    C37 C38 . 1.377(8) ?
    C37 H37A . 0.9500 ?
    C38 C39 . 1.417(8) ?
    C39 C40 . 1.362(8) ?
    C39 H39A . 0.9500 ?
    C40 C41 . 1.419(8) ?
    C40 H40A . 0.9500 ?
    C42 C47 . 1.375(8) ?
    C42 C43 . 1.393(7) ?
    C43 C44 . 1.382(8) ?
    C43 H43A . 0.9500 ?
    C44 C45 . 1.387(8) ?
    C44 H44A . 0.9500 ?
    C45 C46 . 1.388(8) ?
    C45 C48 . 1.517(8) ?
    C46 C47 . 1.376(8) ?
    C46 H46A . 0.9500 ?
    C47 H47A . 0.9500 ?
    C48 H48A . 0.9800 ?
    C48 H48B . 0.9800 ?
    C48 H48C . 0.9800 ?
    N1S C1S . 1.132(11) ?
    C1S C2S . 1.456(12) ?
    C2S H2S1 . 0.9800 ?
    C2S H2S2 . 0.9800 ?
    C2S H2S3 . 0.9800 ?
loop_
    _geom_angle_atom_site_label_1
    _geom_angle_atom_site_label_2
    _geom_angle_atom_site_label_3
    _geom_angle_site_symmetry_1
    _geom_angle_site_symmetry_3
    _geom_angle
    _geom_angle_publ_flag
    O2 Sm1 O3 . . 85.77(14) ?
    O2 Sm1 O1 . . 76.50(13) ?
    O3 Sm1 O1 . . 82.33(13) ?
    O2 Sm1 O4 . . 150.50(12) ?
    O3 Sm1 O4 . . 83.01(13) ?
    O1 Sm1 O4 . . 75.01(12) ?
    O2 Sm1 N2 . . 69.91(14) ?
    O3 Sm1 N2 . . 123.51(14) ?
    O1 Sm1 N2 . . 134.52(14) ?
    O4 Sm1 N2 . . 138.06(13) ?
    O2 Sm1 N3 . . 94.97(14) ?
    O3 Sm1 N3 . . 150.32(13) ?
    O1 Sm1 N3 . . 69.11(13) ?
    O4 Sm1 N3 . . 81.97(13) ?
    N2 Sm1 N3 . . 83.96(14) ?
    O2 Sm1 N4 . . 125.88(14) ?
    O3 Sm1 N4 . . 68.93(14) ?
    O1 Sm1 N4 . . 140.16(13) ?
    O4 Sm1 N4 . . 74.62(12) ?
    N2 Sm1 N4 . . 85.17(14) ?
    N3 Sm1 N4 . . 130.23(15) ?
    O2 Sm1 N1 . . 131.48(13) ?
    O3 Sm1 N1 . . 132.17(13) ?
    O1 Sm1 N1 . . 128.85(13) ?
    O4 Sm1 N1 . . 74.26(12) ?
    N2 Sm1 N1 . . 63.88(14) ?
    N3 Sm1 N1 . . 66.91(14) ?
    N4 Sm1 N1 . . 64.71(14) ?
    C13 O1 Sm1 . . 136.2(3) ?
    C27 O2 Sm1 . . 136.1(4) ?
    C41 O3 Sm1 . . 145.2(3) ?
    Sm1 O4 H4OA . . 113.0 ?
    Sm1 O4 H4OB . . 111.3 ?
    H4OA O4 H4OB . . 105.1 ?
    C5 N1 C3 . . 110.3(4) ?
    C5 N1 C1 . . 110.8(4) ?
    C3 N1 C1 . . 108.8(4) ?
    C5 N1 Sm1 . . 106.7(3) ?
    C3 N1 Sm1 . . 106.1(3) ?
    C1 N1 Sm1 . . 114.0(3) ?
    C21 N2 C2 . . 115.5(5) ?
    C21 N2 Sm1 . . 127.8(4) ?
    C2 N2 Sm1 . . 115.9(3) ?
    C7 N3 C4 . . 115.9(5) ?
    C7 N3 Sm1 . . 129.6(4) ?
    C4 N3 Sm1 . . 114.5(3) ?
    C35 N4 C6 . . 113.1(5) ?
    C35 N4 Sm1 . . 129.3(4) ?
    C6 N4 Sm1 . . 117.4(3) ?
    N6 N5 C10 . . 112.9(5) ?
    N5 N6 C14 . . 115.7(5) ?
    N8 N7 C24 . . 112.8(5) ?
    N7 N8 C28 . . 115.5(5) ?
    N10 N9 C38 . . 115.6(5) ?
    N9 N10 C42 . . 112.1(5) ?
    N1 C1 C2 . . 112.7(5) ?
    N1 C1 H1A . . 109.1 ?
    C2 C1 H1A . . 109.1 ?
    N1 C1 H1B . . 109.1 ?
    C2 C1 H1B . . 109.1 ?
    H1A C1 H1B . . 107.8 ?
    N2 C2 C1 . . 109.2(5) ?
    N2 C2 H2A . . 109.8 ?
    C1 C2 H2A . . 109.8 ?
    N2 C2 H2B . . 109.8 ?
    C1 C2 H2B . . 109.8 ?
    H2A C2 H2B . . 108.3 ?
    N1 C3 C4 . . 112.3(5) ?
    N1 C3 H3A . . 109.1 ?
    C4 C3 H3A . . 109.1 ?
    N1 C3 H3B . . 109.1 ?
    C4 C3 H3B . . 109.1 ?
    H3A C3 H3B . . 107.9 ?
    N3 C4 C3 . . 110.4(5) ?
    N3 C4 H4A . . 109.6 ?
    C3 C4 H4A . . 109.6 ?
    N3 C4 H4B . . 109.6 ?
    C3 C4 H4B . . 109.6 ?
    H4A C4 H4B . . 108.1 ?
    N1 C5 C6 . . 112.3(5) ?
    N1 C5 H5A . . 109.1 ?
    C6 C5 H5A . . 109.1 ?
    N1 C5 H5B . . 109.1 ?
    C6 C5 H5B . . 109.1 ?
    H5A C5 H5B . . 107.9 ?
    N4 C6 C5 . . 110.2(4) ?
    N4 C6 H6A . . 109.6 ?
    C5 C6 H6A . . 109.6 ?
    N4 C6 H6B . . 109.6 ?
    C5 C6 H6B . . 109.6 ?
    H6A C6 H6B . . 108.1 ?
    N3 C7 C8 . . 127.6(6) ?
    N3 C7 H7A . . 116.2 ?
    C8 C7 H7A . . 116.2 ?
    C9 C8 C13 . . 119.7(5) ?
    C9 C8 C7 . . 118.1(6) ?
    C13 C8 C7 . . 122.2(5) ?
    C10 C9 C8 . . 122.3(6) ?
    C10 C9 H9A . . 118.9 ?
    C8 C9 H9A . . 118.9 ?
    C9 C10 C11 . . 118.1(5) ?
    C9 C10 N5 . . 117.3(6) ?
    C11 C10 N5 . . 124.7(6) ?
    C12 C11 C10 . . 121.2(6) ?
    C12 C11 H11A . . 119.4 ?
    C10 C11 H11A . . 119.4 ?
    C11 C12 C13 . . 121.8(6) ?
    C11 C12 H12A . . 119.1 ?
    C13 C12 H12A . . 119.1 ?
    O1 C13 C8 . . 122.3(5) ?
    O1 C13 C12 . . 120.9(5) ?
    C8 C13 C12 . . 116.8(5) ?
    C15 C14 C19 . . 119.2(6) ?
    C15 C14 N6 . . 126.2(6) ?
    C19 C14 N6 . . 114.6(5) ?
    C14 C15 C16 . . 120.1(6) ?
    C14 C15 H15A . . 120.0 ?
    C16 C15 H15A . . 120.0 ?
    C17 C16 C15 . . 121.0(6) ?
    C17 C16 H16A . . 119.5 ?
    C15 C16 H16A . . 119.5 ?
    C18 C17 C16 . . 118.1(6) ?
    C18 C17 C20 . . 120.1(6) ?
    C16 C17 C20 . . 121.8(6) ?
    C17 C18 C19 . . 121.1(6) ?
    C17 C18 H18A . . 119.4 ?
    C19 C18 H18A . . 119.4 ?
    C18 C19 C14 . . 120.4(6) ?
    C18 C19 H19A . . 119.8 ?
    C14 C19 H19A . . 119.8 ?
    C17 C20 H20A . . 109.5 ?
    C17 C20 H20B . . 109.5 ?
    H20A C20 H20B . . 109.5 ?
    C17 C20 H20C . . 109.5 ?
    H20A C20 H20C . . 109.5 ?
    H20B C20 H20C . . 109.5 ?
    N2 C21 C22 . . 126.7(5) ?
    N2 C21 H21A . . 116.7 ?
    C22 C21 H21A . . 116.7 ?
    C23 C22 C27 . . 119.9(5) ?
    C23 C22 C21 . . 116.3(5) ?
    C27 C22 C21 . . 123.7(5) ?
    C24 C23 C22 . . 122.1(6) ?
    C24 C23 H23A . . 118.9 ?
    C22 C23 H23A . . 118.9 ?
    C23 C24 C25 . . 118.2(6) ?
    C23 C24 N7 . . 124.9(6) ?
    C25 C24 N7 . . 116.7(6) ?
    C26 C25 C24 . . 120.7(6) ?
    C26 C25 H25A . . 119.6 ?
    C24 C25 H25A . . 119.6 ?
    C25 C26 C27 . . 122.3(6) ?
    C25 C26 H26A . . 118.9 ?
    C27 C26 H26A . . 118.9 ?
    O2 C27 C26 . . 123.0(5) ?
    O2 C27 C22 . . 120.5(5) ?
    C26 C27 C22 . . 116.6(5) ?
    C29 C28 C33 . . 119.2(6) ?
    C29 C28 N8 . . 116.2(6) ?
    C33 C28 N8 . . 124.5(6) ?
    C28 C29 C30 . . 120.5(7) ?
    C28 C29 H29A . . 119.8 ?
    C30 C29 H29A . . 119.8 ?
    C29 C30 C31 . . 121.1(7) ?
    C29 C30 H30A . . 119.5 ?
    C31 C30 H30A . . 119.5 ?
    C30 C31 C32 . . 118.0(6) ?
    C30 C31 C34 . . 121.8(6) ?
    C32 C31 C34 . . 120.2(6) ?
    C33 C32 C31 . . 121.5(6) ?
    C33 C32 H32A . . 119.3 ?
    C31 C32 H32A . . 119.3 ?
    C32 C33 C28 . . 119.7(6) ?
    C32 C33 H33A . . 120.1 ?
    C28 C33 H33A . . 120.1 ?
    C31 C34 H34A . . 109.5 ?
    C31 C34 H34B . . 109.5 ?
    H34A C34 H34B . . 109.5 ?
    C31 C34 H34C . . 109.5 ?
    H34A C34 H34C . . 109.5 ?
    H34B C34 H34C . . 109.5 ?
    N4 C35 C36 . . 127.6(5) ?
    N4 C35 H35A . . 116.2 ?
    C36 C35 H35A . . 116.2 ?
    C41 C36 C37 . . 118.6(6) ?
    C41 C36 C35 . . 124.3(5) ?
    C37 C36 C35 . . 117.1(6) ?
    C38 C37 C36 . . 122.1(6) ?
    C38 C37 H37A . . 118.9 ?
    C36 C37 H37A . . 118.9 ?
    C37 C38 N9 . . 116.0(5) ?
    C37 C38 C39 . . 118.4(5) ?
    N9 C38 C39 . . 125.5(5) ?
    C40 C39 C38 . . 120.4(6) ?
    C40 C39 H39A . . 119.8 ?
    C38 C39 H39A . . 119.8 ?
    C39 C40 C41 . . 120.3(5) ?
    C39 C40 H40A . . 119.9 ?
    C41 C40 H40A . . 119.9 ?
    O3 C41 C36 . . 121.7(5) ?
    O3 C41 C40 . . 118.3(5) ?
    C36 C41 C40 . . 119.9(6) ?
    C47 C42 C43 . . 119.7(6) ?
    C47 C42 N10 . . 116.8(5) ?
    C43 C42 N10 . . 123.4(5) ?
    C44 C43 C42 . . 119.1(6) ?
    C44 C43 H43A . . 120.5 ?
    C42 C43 H43A . . 120.5 ?
    C43 C44 C45 . . 121.9(6) ?
    C43 C44 H44A . . 119.1 ?
    C45 C44 H44A . . 119.1 ?
    C44 C45 C46 . . 117.7(6) ?
    C44 C45 C48 . . 120.4(6) ?
    C46 C45 C48 . . 121.9(6) ?
    C47 C46 C45 . . 121.2(6) ?
    C47 C46 H46A . . 119.4 ?
    C45 C46 H46A . . 119.4 ?
    C42 C47 C46 . . 120.4(5) ?
    C42 C47 H47A . . 119.8 ?
    C46 C47 H47A . . 119.8 ?
    C45 C48 H48A . . 109.5 ?
    C45 C48 H48B . . 109.5 ?
    H48A C48 H48B . . 109.5 ?
    C45 C48 H48C . . 109.5 ?
    H48A C48 H48C . . 109.5 ?
    H48B C48 H48C . . 109.5 ?
    N1S C1S C2S . . 177.8(12) ?
    C1S C2S H2S1 . . 109.5 ?
    C1S C2S H2S2 . . 109.5 ?
    H2S1 C2S H2S2 . . 109.5 ?
    C1S C2S H2S3 . . 109.5 ?
    H2S1 C2S H2S3 . . 109.5 ?
    H2S2 C2S H2S3 . . 109.5 ?
loop_
    _geom_hbond_atom_site_label_D
    _geom_hbond_atom_site_label_H
    _geom_hbond_atom_site_label_A
    _geom_hbond_site_symmetry_A
    _geom_hbond_distance_DH
    _geom_hbond_distance_HA
    _geom_hbond_distance_DA
    _geom_hbond_angle_DHA
    O4 H4OA O1 3_666 0.93 1.76 2.624(5) 153
    O4 H4OB O3 3_666 0.83 2.00 2.761(5) 153
data_global
_journal_date_recd_electronic     2011-12-13
_journal_date_accepted     2011-12-21
_journal_name_full     'Acta Crystallographica, Section E'
_journal_year     2012
_journal_volume     68
_journal_issue      2
_journal_page_first     m96
_journal_page_last     m96
_journal_paper_category     QM
_journal_paper_doi     10.1107/S1600536811054961
_journal_coeditor_code     HB6567
_publ_contact_author_name     'Dr. Sadegh Salehzadeh'
_publ_contact_author_address
;
Faculty of Chemistry,
Bu-Ali Sina University,
Hamedan,
Iran
;
_publ_contact_author_email     'saleh@basu.ac.ir'
_publ_contact_author_fax     '98 811 88041344'
_publ_contact_author_phone     '98 811 88041344'
_publ_section_title
;\
Aqua[tris(2-{5-[(4-methylphenyl)diazenyl]-2-oxidobenzylideneamino}ethyl)amine]\
samarium(III) acetonitrile monosolvate
;
loop_
    _publ_author_name
    _publ_author_footnote
    _publ_author_address
    'Salehzadeh, Sadegh' .
;
Faculty of Chemistry, Bu-Ali Sina University, Hamedan, Iran
;
    'Mahdavian, Mahsa' .
;
Faculty of Chemistry, Bu-Ali Sina University, Hamedan, Iran
;
    'Khalaj, Mehdi' .
;
Chemistry Department, Isalmic Azad University, Buinzahra Branch, Qazvin, Iran
;
