# Supplementary material for: Aqua­[tris­(2-{5-[(4-methyl­phenyl)diazen­yl]-2-oxidobenzyl­idene­amino}­eth­yl)amine]­samarium(III) acetonitrile monosolvate
Source: Acta Crystallogr Sect E Struct Rep Online. 2012 Jan 7;68(Pt 2):m96. doi: 10.1107/S1600536811054961 (PMC3274845; doi:10.1107/S1600536811054961)
Supplement: Supplementary file 2 [file e-68-00m96-Isup2.hkl]

# 
# h,k,l, Fc-squared, Fo-squared, sigma(Fo-squared) and status flag 
# 
data_I
_shelx_title ' k10261a in P2(1)/c' 
_shelx_refln_list_code          4 
_shelx_F_calc_maximum      408.31 
_exptl_crystal_F_000      2084.00 
_reflns_d_resolution_high  0.7701 
 
loop_ 
 _symmetry_equiv_pos_as_xyz 
 'x, y, z' 
 '-x, y+1/2, -z+1/2' 
 '-x, -y, -z' 
 'x, -y-1/2, z-1/2' 
 
_cell_length_a    19.9785 
_cell_length_b    20.4849 
_cell_length_c    11.4683 
_cell_angle_alpha  90.000 
_cell_angle_beta   95.375 
_cell_angle_gamma  90.000 
 
_shelx_F_squared_multiplier     1.000 
 
loop_ 
 _refln_index_h 
 _refln_index_k 
 _refln_index_l 
 _refln_F_squared_calc 
 _refln_F_squared_meas 
 _refln_F_squared_sigma 
 _refln_observed_status 
   3   0   0    13330.12    13336.51    419.97 o 
   4   0   0     5779.63     5312.06    240.73 o 
   5   0   0     4769.75     4539.47    222.30 o 
   6   0   0     3445.32     3700.93    348.82 o 
   7   0   0     2782.18     3348.34    238.71 o 
   8   0   0     4154.41     4632.41    629.85 o 
   9   0   0      103.38        0.34    105.58 o 
  10   0   0      331.97     -112.54    175.75 o 
  11   0   0     4103.22     3494.76    306.95 o 
  12   0   0    16830.61    17754.07    711.47 o 
  13   0   0    23995.89    25322.64    831.21 o 
  14   0   0    18164.80    18646.69    819.55 o 
  15   0   0    19952.04    23021.48    975.51 o 
  16   0   0    10268.14    11206.72   1206.63 o 
  17   0   0      136.28      179.46    256.30 o 
  18   0   0     2191.42     1790.30    430.38 o 
  19   0   0     3954.54     4637.87    736.95 o 
  20   0   0     2779.72     3529.50    638.69 o 
  21   0   0      703.34      660.31    542.40 o 
  22   0   0      324.61      375.35    705.51 o 
  23   0   0      659.87      444.14    562.05 o 
  24   0   0     1480.15     1212.53    676.03 o 
  25   0   0     1568.51      697.65    884.34 o 
   3   1   0     8869.72     8925.96    213.69 o 
   4   1   0     9768.76     9334.31    238.27 o 
   5   1   0    16731.26    16222.23    380.16 o 
   6   1   0    17855.13    17081.16    408.53 o 
   7   1   0    20043.05    20026.46    662.02 o 
   8   1   0    19924.79    19861.31    493.57 o 
   9   1   0     9300.32     8984.80    290.53 o 
  10   1   0    16304.45    16930.14    445.76 o 
  11   1   0     1769.51     1587.94     89.98 o 
  12   1   0     3689.97     3705.82    236.27 o 
  13   1   0     1013.29      785.37    125.45 o 
  14   1   0      714.43      589.61     98.46 o 
  15   1   0      945.82      991.00    178.13 o 
  16   1   0     6909.12     6916.04    562.48 o 
  17   1   0     4836.78     4883.56    362.76 o 
  18   1   0     2847.41     3615.78    427.78 o 
  19   1   0     1754.03     1256.79    344.32 o 
  20   1   0     1758.50     1761.10    424.41 o 
  21   1   0      491.94      747.46    373.84 o 
  22   1   0     1923.69     1416.33    422.52 o 
  23   1   0     1423.65     1656.72    523.24 o 
  24   1   0     1635.85     1667.47    494.70 o 
  25   1   0      421.47     -581.70    581.70 o 
   2   2   0     4238.58     4311.85     89.14 o 
   3   2   0    22610.71    21259.58    364.30 o 
   4   2   0     1984.74     1691.38     71.24 o 
   5   2   0      644.01      622.59     41.15 o 
   6   2   0     3088.89     2551.16    120.11 o 
   7   2   0       20.07       69.28     39.33 o 
   8   2   0        4.23       16.48     51.22 o 
   9   2   0     4363.20     4290.09    163.05 o 
  10   2   0      779.94      823.63     65.36 o 
  11   2   0      119.67       89.68     59.18 o 
  12   2   0       14.04       -0.43     66.79 o 
  13   2   0      314.27      149.61     87.12 o 
  14   2   0     3213.06     2575.45    238.66 o 
  15   2   0      326.46      254.65     84.56 o 
  16   2   0      892.10      580.78    221.18 o 
  17   2   0     3314.60     3493.81    330.19 o 
  18   2   0      724.25      406.83    313.01 o 
  19   2   0      229.82     -178.54    252.21 o 
  20   2   0      272.90     -332.12    332.12 o 
  21   2   0      378.84       -1.68    331.52 o 
  22   2   0      311.89      801.90    371.30 o 
  23   2   0       80.23      406.17    379.66 o 
  24   2   0        8.92      -32.12   1002.25 o 
  25   2   0       13.72     -372.26    534.53 o 
   1   3   0      436.63      389.84     35.77 o 
   2   3   0      532.89      408.69     28.41 o 
   3   3   0    20028.40    19717.11    333.09 o 
   4   3   0     1172.54     1141.18     54.60 o 
   5   3   0     2217.64     2024.57     87.10 o 
   6   3   0    10430.10     9313.61    248.35 o 
   7   3   0     7007.06     5996.75    177.83 o 
   8   3   0    13788.42    12798.84    312.72 o 
   9   3   0     3072.98     2422.93    120.65 o 
  10   3   0    26383.24    28451.64    565.18 o 
  11   3   0     1118.10     1098.85    137.00 o 
  12   3   0     6149.16     5642.90    175.98 o 
  13   3   0      750.09      391.28    234.82 o 
  14   3   0      513.70      556.48     99.67 o 
  15   3   0      917.13      782.85    111.50 o 
  16   3   0     4617.81     4914.20    245.25 o 
  17   3   0     2902.07     3461.84    196.83 o 
  18   3   0    14153.18    17296.47    927.88 o 
  19   3   0     4840.37     5065.54    517.64 o 
  20   3   0     3519.37     3763.95    645.57 o 
  21   3   0     2229.65     3011.40    466.21 o 
  22   3   0     1683.32     1967.16    450.93 o 
  23   3   0     1228.79      760.73    958.04 o 
  24   3   0     1241.71     1350.09    721.23 o 
  25   3   0      442.91      -82.88    453.81 o 
   0   4   0    78949.63    81493.23   2940.34 o 
   1   4   0    26759.99    28459.03    655.07 o 
   2   4   0   166716.52   161139.83   2780.52 o 
   3   4   0     2079.00     2001.18     67.24 o 
   4   4   0     6689.03     5801.48    142.82 o 
   5   4   0      115.06       26.68     39.02 o 
   6   4   0       45.68      129.33     49.45 o 
   7   4   0       94.74      101.47     66.46 o 
   8   4   0      465.30      427.60     75.17 o 
   9   4   0       46.05      194.62     61.28 o 
  10   4   0     9635.17     9565.95    293.59 o 
  11   4   0    27227.50    28755.46    538.08 o 
  12   4   0    11252.69    10489.26    261.88 o 
  13   4   0    19132.02    19923.81    502.33 o 
  14   4   0    14323.57    13985.17    407.30 o 
  15   4   0     7973.40     8409.49    322.22 o 
  16   4   0    10178.50    11479.04    695.32 o 
  17   4   0     5237.73     5778.00    296.12 o 
  18   4   0     3670.69     3660.15    271.75 o 
  19   4   0     5873.06     5860.17    988.50 o 
  20   4   0     1400.04     1769.32    366.51 o 
  21   4   0        2.05      100.44    374.47 o 
  22   4   0      768.21      173.93    346.80 o 
  23   4   0      974.72      625.54    475.41 o 
  24   4   0     1460.45      986.43    473.70 o 
  25   4   0     1322.36      353.24    591.53 o 
   1   5   0     5006.02     4898.81    195.67 o 
   2   5   0    86611.02    87250.52   1959.45 o 
   3   5   0    32791.72    31696.19    524.27 o 
   4   5   0    19604.20    18943.60    328.35 o 
   5   5   0    14927.44    14152.86    427.60 o 
   6   5   0    34117.70    32646.10    607.30 o 
   7   5   0    14651.21    13660.37    330.42 o 
   8   5   0    16808.23    16467.02    432.84 o 
   9   5   0    21101.08    20739.69    408.17 o 
  10   5   0    12734.31    12687.11    381.69 o 
  11   5   0     4988.81     4762.18    368.03 o 
  12   5   0     1534.08     1117.94    154.09 o 
  13   5   0        2.18      140.04     93.40 o 
  14   5   0      395.10      -18.56    132.37 o 
  15   5   0      614.06      299.86    230.83 o 
  16   5   0       82.81      174.39    112.08 o 
  17   5   0      853.30      759.01    147.80 o 
  18   5   0     7191.82     8350.37    441.53 o 
  19   5   0     6471.14     7150.17    422.99 o 
  20   5   0      976.98      852.90    473.61 o 
  21   5   0     1374.04     1539.64    374.17 o 
  22   5   0     2906.77     2342.84    511.69 o 
  23   5   0     1443.19     1927.35    533.04 o 
  24   5   0     2287.88     2308.23    534.73 o 
  25   5   0     1443.60      865.94    495.69 o 
   0   6   0     4179.42     3712.32    232.31 o 
   1   6   0     5692.98     5322.81    173.46 o 
   2   6   0    58184.26    60390.61   1204.81 o 
   3   6   0     4392.73     4554.85    114.47 o 
   4   6   0      168.14      130.51     36.65 o 
   5   6   0       10.03      -39.21     56.85 o 
   6   6   0       39.69       65.84     78.45 o 
   7   6   0      229.75      -13.91     80.25 o 
   8   6   0      832.00      594.50    101.21 o 
   9   6   0     4204.59     3973.78    246.35 o 
  10   6   0        0.25       74.64     59.32 o 
  11   6   0      138.58       96.39     92.13 o 
  12   6   0      319.77      276.45     79.81 o 
  13   6   0      353.03      325.26    116.78 o 
  14   6   0        0.71     -115.81    148.56 o 
  15   6   0        2.00      -53.14    241.39 o 
  16   6   0      742.98      630.69    147.92 o 
  17   6   0        0.15      -76.94    238.84 o 
  18   6   0       32.48       -3.93    136.18 o 
  19   6   0      207.89     -221.02    229.04 o 
  20   6   0       15.74       94.33    446.10 o 
  21   6   0      411.17     -192.79    343.69 o 
  22   6   0       57.00      -16.64    339.28 o 
  23   6   0      163.05      180.94    548.29 o 
  24   6   0       86.95     -579.73    579.73 o 
  25   6   0       16.27     -176.16    416.50 o 
   1   7   0     3984.78     4129.57    125.20 o 
   2   7   0      594.70      685.17     54.97 o 
   3   7   0     4868.30     4466.87    113.09 o 
   4   7   0    20074.67    19411.04    337.86 o 
   5   7   0    28885.40    28013.31    623.79 o 
   6   7   0    20860.65    19299.72    355.76 o 
   7   7   0    10530.51     9807.53    234.40 o 
   8   7   0    54929.99    56766.75   1312.88 o 
   9   7   0     3981.02     3760.16    148.75 o 
  10   7   0    13528.37    13917.12    733.85 o 
  11   7   0     5476.89     5370.70    193.81 o 
  12   7   0     3492.48     3301.36    172.58 o 
  13   7   0       21.22       17.38     93.97 o 
  14   7   0       97.05      286.99    138.76 o 
  15   7   0       59.37      194.33    179.66 o 
  16   7   0      557.75      290.76    219.72 o 
  17   7   0     2402.06     2462.90    208.25 o 
  18   7   0     1350.73     1648.73    227.61 o 
  19   7   0     2106.79     2556.11    382.00 o 
  20   7   0     4985.49     6178.34    592.31 o 
  21   7   0     2153.85     2963.31    478.15 o 
  22   7   0     1846.94     1412.75    444.33 o 
  23   7   0      751.57      190.07    411.34 o 
  24   7   0      390.87      -79.65    489.57 o 
   0   8   0    72195.50    76120.19   2402.19 o 
   1   8   0    50637.04    51351.96   1059.29 o 
   2   8   0    48982.27    48848.59    964.21 o 
   3   8   0    23269.53    22446.99    627.22 o 
   4   8   0    20923.38    20122.94    507.12 o 
   5   8   0     7030.51     7000.43    265.88 o 
   6   8   0      368.21      391.47     54.47 o 
   7   8   0     1705.55     1705.55     94.74 o 
   8   8   0     9632.74    10002.49    328.90 o 
   9   8   0     5875.19     5922.78    423.53 o 
  10   8   0     4235.54     3783.91    158.41 o 
  11   8   0    10109.76    10234.22    359.91 o 
  12   8   0    10102.37     9613.33    432.58 o 
  13   8   0    13486.91    12826.83    411.82 o 
  14   8   0     9999.94    10075.17    607.99 o 
  15   8   0    10137.31    10434.69    394.21 o 
  16   8   0     3487.54     3433.05    235.04 o 
  17   8   0     7010.29     7866.85    475.36 o 
  18   8   0     3444.38     3241.35    374.44 o 
  19   8   0      478.32      349.35    255.58 o 
  20   8   0      123.02       92.26    350.06 o 
  21   8   0       18.18      560.08    512.92 o 
  22   8   0      159.87      149.42    945.26 o 
  23   8   0      570.83      202.08    386.16 o 
  24   8   0     1184.51     1053.77    535.04 o 
   1   9   0       65.91       52.02     40.71 o 
   2   9   0     5752.16     5404.22    158.28 o 
   3   9   0    20351.54    19879.91    570.66 o 
   4   9   0     6011.64     5413.38    140.95 o 
   5   9   0    14440.99    14398.22    284.96 o 
   6   9   0     4110.40     3904.24    176.41 o 
   7   9   0    15065.40    14808.78    298.93 o 
   8   9   0     5487.37     4835.89    181.38 o 
   9   9   0     4923.78     4568.41    326.75 o 
  10   9   0     2292.94     1920.06    187.04 o 
  11   9   0     1903.00     2036.88    184.04 o 
  12   9   0      766.02      601.33    140.71 o 
  13   9   0     1308.91     1081.16    152.05 o 
  14   9   0      846.14      352.67    152.98 o 
  15   9   0      253.53     -101.12    149.48 o 
  16   9   0       70.06      -69.51    150.71 o 
  17   9   0     4236.29     3363.09    277.77 o 
  18   9   0     1734.77     1803.25    404.10 o 
  19   9   0     1126.21     1074.46    245.37 o 
  20   9   0     1156.21     1241.22    372.64 o 
  21   9   0      284.13      813.59    487.37 o 
  22   9   0      423.33     1150.55    480.49 o 
  23   9   0     1386.71     1785.99    488.73 o 
  24   9   0      950.37      562.16    451.74 o 
   0  10   0     5966.20     6308.58    260.71 o 
   1  10   0       53.08       82.72     41.33 o 
   2  10   0     1102.62     1020.93     98.58 o 
   3  10   0       52.29       67.80     53.76 o 
   4  10   0     3635.98     3739.81    143.55 o 
   5  10   0       14.34       76.21     51.92 o 
   6  10   0      228.02      209.18     55.04 o 
   7  10   0       12.94      -23.13     54.96 o 
   8  10   0        0.11      -17.88     64.96 o 
   9  10   0        1.56      -73.66     73.66 o 
  10  10   0      539.97      520.82    101.86 o 
  11  10   0      874.85      954.05    154.18 o 
  12  10   0       55.64      139.28    115.16 o 
  13  10   0     1286.27      883.43    253.03 o 
  14  10   0       15.74       99.75    134.93 o 
  15  10   0        6.77      -78.17    139.40 o 
  16  10   0      153.58       60.87    139.77 o 
  17  10   0      507.24       71.69    181.65 o 
  18  10   0        3.29     -207.57    455.15 o 
  19  10   0       65.12     -225.69    225.69 o 
  20  10   0        4.38       21.15    311.92 o 
  21  10   0      215.09      286.37    405.56 o 
  22  10   0      172.27     -355.67    355.67 o 
  23  10   0      223.43     1214.08    610.53 o 
   1  11   0    13279.26    14185.83    595.95 o 
   2  11   0     6723.81     6480.45    146.79 o 
   3  11   0     5902.74     6292.98    171.15 o 
   4  11   0     3174.02     2934.47    113.95 o 
   5  11   0     8349.71     8186.39    374.15 o 
   6  11   0    14099.45    14454.04    317.80 o 
   7  11   0     4093.89     4049.48    181.22 o 
   8  11   0     6786.28     6610.43    237.29 o 
   9  11   0     5688.45     5713.10    224.72 o 
  10  11   0     6717.04     7244.61    263.24 o 
  11  11   0     3022.48     3229.99    251.07 o 
  12  11   0     1365.07     1173.96    225.48 o 
  13  11   0      245.68      504.32    152.17 o 
  14  11   0     2479.53     2064.35    217.24 o 
  15  11   0      213.08       72.42    143.82 o 
  16  11   0     2080.39     2136.13    310.10 o 
  17  11   0     2731.47     2558.28    315.67 o 
  18  11   0     2195.37     2110.23    268.00 o 
  19  11   0     3505.43     3400.70    334.69 o 
  20  11   0     4040.17     4621.38    591.28 o 
  21  11   0     2756.38     2360.21    878.44 o 
  22  11   0      895.61      275.33    707.47 o 
  23  11   0      245.34     -404.35    404.35 o 
   0  12   0    11566.44    11447.74    287.26 o 
   1  12   0    10901.78    10931.56    687.57 o 
   2  12   0    20110.63    20107.36    428.01 o 
   3  12   0    14681.03    14541.94    605.42 o 
   4  12   0     8720.94     8967.11    274.33 o 
   5  12   0     6962.17     7204.17    357.50 o 
   6  12   0       49.04       31.06     54.64 o 
   7  12   0       30.16      -81.64     96.38 o 
   8  12   0     1907.32     1618.65    126.40 o 
   9  12   0     3559.76     3650.50    191.39 o 
  10  12   0     5135.24     5061.63    239.19 o 
  11  12   0     7044.85     7161.05    285.73 o 
  12  12   0     7630.02     8056.18    327.64 o 
  13  12   0     9795.06    10550.81    390.62 o 
  14  12   0    11678.19    12724.99    455.23 o 
  15  12   0    11789.08    13613.91    700.59 o 
  16  12   0     9414.47    10898.30    782.98 o 
  17  12   0     4594.68     4455.59    400.70 o 
  18  12   0     2685.83     2708.53    396.39 o 
  19  12   0      344.39      320.29    277.07 o 
  20  12   0        1.43      234.56    352.59 o 
  21  12   0       15.87      -67.26    419.92 o 
  22  12   0      100.67     -104.51    442.34 o 
  23  12   0      400.22      331.87    623.95 o 
   1  13   0     2465.32     2512.80    101.92 o 
   2  13   0       39.18      -14.28     62.97 o 
   3  13   0     1931.83     1940.09    127.25 o 
   4  13   0     8086.39     8561.28    387.12 o 
   5  13   0    11964.58    12310.37    279.75 o 
   6  13   0     5892.53     5598.95    300.13 o 
   7  13   0    10787.70    10778.41    299.25 o 
   8  13   0     8411.24     8142.47    254.28 o 
   9  13   0     5214.85     5153.72    204.11 o 
  10  13   0     4246.24     4010.90    215.00 o 
  11  13   0     3547.46     3365.59    197.85 o 
  12  13   0      627.31      377.22    144.79 o 
  13  13   0      365.61      277.12    136.34 o 
  14  13   0      135.19      327.21    172.45 o 
  15  13   0      150.16       49.02    220.52 o 
  16  13   0       99.10      116.21    204.22 o 
  17  13   0      458.01       35.41    305.72 o 
  18  13   0      463.56       94.29    302.59 o 
  19  13   0     1064.71      723.66    455.93 o 
  20  13   0     1558.74     1174.66    503.09 o 
  21  13   0     1130.00      816.11    544.22 o 
  22  13   0      677.56     1245.32    462.33 o 
   0  14   0     3516.08     2554.76    438.24 o 
   1  14   0     4059.09     3924.02    143.67 o 
   2  14   0      992.42      964.85     74.12 o 
   3  14   0      492.30      288.23     92.94 o 
   4  14   0       14.48        5.55     33.92 o 
   5  14   0      429.08      294.56     97.00 o 
   6  14   0       25.16       84.74    105.50 o 
   7  14   0        5.87       57.31     68.70 o 
   8  14   0      180.69       96.54     79.08 o 
   9  14   0        4.23      -68.84     88.95 o 
  10  14   0       68.38      -24.67     98.84 o 
  11  14   0       16.43      139.41    254.51 o 
  12  14   0      757.25      842.58    159.92 o 
  13  14   0      915.49      824.22    177.81 o 
  14  14   0      259.01      144.89    176.73 o 
  15  14   0      469.93      492.96    197.28 o 
  16  14   0        8.05      234.30    190.04 o 
  17  14   0      204.10      -33.77    375.74 o 
  18  14   0        6.58      163.23    237.65 o 
  19  14   0       14.06     -305.37    338.88 o 
  20  14   0        8.45      -27.86    509.97 o 
  21  14   0       80.01      518.64    428.83 o 
   1  15   0      310.03      156.66    256.46 o 
   2  15   0     7694.43     8945.42    580.35 o 
   3  15   0     6755.32     6382.66    226.17 o 
   4  15   0     3593.61     3685.80    186.01 o 
   5  15   0    13100.06    14595.88    343.83 o 
   6  15   0    11110.67    12028.27    286.23 o 
   7  15   0     9984.75    10459.71    308.03 o 
   8  15   0     8788.71     8904.03    419.32 o 
   9  15   0     2703.43     2844.64    256.92 o 
  10  15   0     3976.69     3991.33    260.98 o 
  11  15   0     1657.32     1745.96    341.44 o 
  12  15   0      894.73      554.83    144.32 o 
  13  15   0      731.67      471.76    166.64 o 
  14  15   0      179.57      120.45    158.21 o 
  15  15   0      216.27      215.70    262.28 o 
  16  15   0      392.00      289.85    249.20 o 
  17  15   0      725.94      824.00    461.82 o 
  18  15   0      699.82      541.27    255.57 o 
  19  15   0     2191.28     1590.92    365.83 o 
  20  15   0     2029.01     2736.97   1383.50 o 
  21  15   0     1946.37     2218.18    519.86 o 
   0  16   0     1819.87     1285.24    436.27 o 
   1  16   0     2675.54     2439.68    453.96 o 
   2  16   0     8749.57     9443.71    642.86 o 
   3  16   0     7576.77     8236.26    463.80 o 
   4  16   0     3091.57     3254.90    215.01 o 
   5  16   0     5160.67     5055.84    222.35 o 
   6  16   0      215.40      220.88     74.00 o 
   7  16   0      419.20      161.02    138.36 o 
   8  16   0     2432.51     2408.36    196.13 o 
   9  16   0     6030.60     6138.57    477.22 o 
  10  16   0     7297.92     7596.09    377.97 o 
  11  16   0     4296.82     4416.98    317.50 o 
  12  16   0     4719.99     5740.51    476.21 o 
  13  16   0     6341.67     7115.65    442.74 o 
  14  16   0     7635.57     8968.47    596.24 o 
  15  16   0     3552.94     3985.84    337.62 o 
  16  16   0     3769.66     3986.79    492.71 o 
  17  16   0     2642.30     2141.63   1370.73 o 
  18  16   0      624.40      317.48    291.51 o 
  19  16   0       95.83     -554.67    554.67 o 
  20  16   0       95.78      257.14    368.48 o 
   1  17   0     1046.56      758.72    262.24 o 
   2  17   0     1826.88     1414.79    305.82 o 
   3  17   0     2356.23     2093.65    176.64 o 
   4  17   0      785.89      573.30    213.59 o 
   5  17   0     3921.05     3810.27    217.13 o 
   6  17   0     6830.92     7304.09    553.53 o 
   7  17   0     3618.33     3536.30    169.18 o 
   8  17   0     5006.86     5097.74    292.08 o 
   9  17   0     2076.61     2005.98    188.00 o 
  10  17   0     1530.70     1488.08    247.54 o 
  11  17   0       82.27       -8.93    135.01 o 
  12  17   0      257.63      427.59    149.92 o 
  13  17   0      394.20      438.12    153.76 o 
  14  17   0      155.03       -5.95    307.58 o 
  15  17   0       19.46      131.92    237.61 o 
  16  17   0      451.25      265.22   1242.99 o 
  17  17   0      137.19       33.19    260.87 o 
  18  17   0      405.41      150.35    250.72 o 
  19  17   0      693.04     -261.92    316.38 o 
   0  18   0      127.51      587.60    536.50 o 
   1  18   0      482.04      213.15    250.67 o 
   2  18   0      380.11      613.56    359.54 o 
   3  18   0      501.06      481.74    260.33 o 
   4  18   0      352.87      232.25    115.63 o 
   5  18   0       14.84      118.10    100.98 o 
   6  18   0       31.03       84.70    121.40 o 
   7  18   0      298.82      226.65     86.86 o 
   8  18   0      446.39      380.25     91.54 o 
   9  18   0       23.12        6.30     93.32 o 
  10  18   0       39.98       62.45    111.39 o 
  11  18   0        5.38       -5.09     98.44 o 
  12  18   0      353.39      453.19    337.49 o 
  13  18   0      114.81       10.06    196.48 o 
  14  18   0       16.22      194.51    206.14 o 
  15  18   0       39.75     -218.85    218.85 o 
  16  18   0       13.67      -59.67    288.17 o 
  17  18   0        1.12     -229.41    306.41 o 
  18  18   0        9.96      -60.83    477.64 o 
   1  19   0      450.04     -377.97    377.97 o 
   2  19   0     1600.85     1051.77    398.94 o 
   3  19   0     1940.92     1436.46    331.41 o 
   4  19   0     6065.49     6301.13    380.38 o 
   5  19   0     5585.57     5422.68    378.11 o 
   6  19   0     4604.41     4441.04    315.14 o 
   7  19   0     4625.23     4791.80    371.95 o 
   8  19   0     7843.39     9386.28    522.49 o 
   9  19   0     3553.33     3231.94    417.62 o 
  10  19   0     3024.11     2635.86    239.02 o 
  11  19   0     2318.27     2798.30    625.92 o 
  12  19   0      936.92       32.65    679.96 o 
  13  19   0       66.81       86.40    262.42 o 
  14  19   0      160.94      129.67    275.93 o 
  15  19   0       76.49       75.69    319.66 o 
  16  19   0      234.96      160.72    389.08 o 
  17  19   0      377.90      792.43    443.74 o 
  18  19   0      536.30      548.84    403.61 o 
   0  20   0     8523.25     7841.15    913.82 o 
   1  20   0     6683.59     6972.55    620.76 o 
   2  20   0     7022.08     7041.32    670.13 o 
   3  20   0     5741.15     5563.30    607.86 o 
   4  20   0     3032.94     2189.87    952.14 o 
   5  20   0     1420.72     1119.95    161.61 o 
   6  20   0        7.12       99.87    270.59 o 
   7  20   0      651.27      521.93    161.91 o 
   8  20   0      227.20       -9.70    147.83 o 
   9  20   0      487.22      239.81    473.61 o 
  10  20   0      322.26      393.46    294.47 o 
  11  20   0     3276.35     3698.51    512.92 o 
  12  20   0     4179.42     4611.77    700.59 o 
  13  20   0     4292.22     6086.72   1638.98 o 
  14  20   0     3325.90     4364.87    555.72 o 
  15  20   0     2502.29     3186.37   1175.19 o 
  16  20   0     3250.29     2267.42    867.64 o 
  17  20   0     1451.07     1004.81    815.56 o 
   1  21   0      175.30      -15.23    320.06 o 
   2  21   0     1025.03     1076.59    490.05 o 
   3  21   0     1654.35     1018.23    346.60 o 
   4  21   0     1587.53     1656.36    398.71 o 
   5  21   0     2071.01     1573.87    668.17 o 
   6  21   0      802.84      374.59    389.66 o 
   7  21   0      255.81      330.15    483.44 o 
   8  21   0     1286.59      204.38    457.89 o 
   9  21   0      492.21       19.70    497.20 o 
  10  21   0     1912.85     1924.56    422.52 o 
  11  21   0     2223.20     2713.49    399.87 o 
  12  21   0      152.10      -25.55    505.06 o 
  13  21   0       13.66      -76.64    581.70 o 
  14  21   0        5.62     1061.21    858.79 o 
  15  21   0       17.65     -605.28    605.28 o 
   0  22   0      428.97      351.77    528.64 o 
   1  22   0      635.74      672.80    434.19 o 
   2  22   0       22.80      301.84    500.14 o 
   3  22   0       17.42      374.07    392.25 o 
   4  22   0       25.25      862.72    558.12 o 
   5  22   0      400.81     -352.10    352.10 o 
   6  22   0      162.58     -239.58    423.00 o 
   7  22   0      253.51      -45.23    384.72 o 
   8  22   0      333.02      379.28    784.12 o 
   9  22   0      179.96      -25.55    556.15 o 
  10  22   0       88.67      277.09    579.73 o 
  11  22   0      126.54     -125.77    505.06 o 
  12  22   0       13.51      226.00    805.73 o 
  13  22   0        8.80     -151.32    554.19 o 
  14  22   0      328.02      277.09    652.45 o 
   1  23   0      278.65      187.43    575.80 o 
   2  23   0      942.06      188.26    388.19 o 
   3  23   0     1940.42     1544.08    455.93 o 
   4  23   0     1786.69      719.13    874.51 o 
   5  23   0     1483.51     1712.85    534.04 o 
   6  23   0     3971.06     4736.73   1419.86 o 
   7  23   0     2114.51     2329.34    496.04 o 
   9  23   0     1765.05     1183.05    905.96 o 
  10  23   0     1551.32     2611.75   1029.77 o 
  11  23   0      356.23      300.68    577.77 o 
  12  23   0      774.51      951.16    727.12 o 
   0  24   0     2391.88     1969.13   1047.45 o 
   1  24   0     2907.42     2484.03    546.80 o 
   2  24   0     3151.82     3430.08    589.45 o 
   3  24   0     1369.18      897.02    526.40 o 
   4  24   0      905.44      327.75    660.31 o 
   5  24   0      517.66      640.44    443.57 o 
   6  24   0       17.28      -12.92    434.62 o 
   7  24   0       16.53     -326.22    603.32 o 
   8  24   0       96.24     -300.68    601.35 o 
   9  24   0      839.77      876.48    750.71 o 
  11  24   0     1361.06     1572.16   1073.00 o 
   1  25   0      214.14     1003.63    826.37 o 
   2  25   0      117.59     -288.88    470.92 o 
   3  25   0      584.08       63.10    569.14 o 
   4  25   0      310.53      616.40    502.95 o 
   5  25   0      616.20     -264.56    548.29 o 
   6  25   0      677.81      750.71    750.71 o 
   7  25   0      631.14      974.74    774.29 o 
   8  25   0     1490.89      524.71    748.74 o 
   0  26   0      556.26      764.46    764.46 o 
   1  26   0      132.54      308.05    986.53 o 
   2  26   0      214.36      524.19    531.46 o 
   3  26   0      868.95     1776.54    778.22 o 
   4  26   0      211.95       72.71    628.86 o 
 -25   1   1     1073.08     1035.47    539.45 o 
 -24   1   1     1452.49     1309.24    552.02 o 
 -23   1   1      939.91     -206.23    396.32 o 
 -22   1   1      967.98      587.38    407.16 o 
 -21   1   1      144.94      485.32    641.64 o 
 -20   1   1      339.09      -19.74    309.69 o 
 -19   1   1      202.63      114.89    278.94 o 
 -18   1   1      833.63      545.31    297.00 o 
 -17   1   1     5261.56     6339.30    361.78 o 
 -16   1   1     1110.51      866.10    211.39 o 
 -15   1   1     2271.42     2209.50    257.09 o 
 -14   1   1     7271.12     7329.96    327.17 o 
 -13   1   1    12722.14    12821.42    427.28 o 
 -12   1   1    12173.52    12331.50    456.75 o 
 -11   1   1     3910.34     3513.73    201.54 o 
 -10   1   1     3780.59     3414.69    222.10 o 
  -9   1   1    10300.65    10224.92    304.53 o 
  -8   1   1     8228.77     8227.59    655.73 o 
  -7   1   1     1379.92     1313.46    112.61 o 
  -6   1   1       12.89       56.67     56.80 o 
  -5   1   1      947.01      890.78     80.81 o 
  -4   1   1     1073.06     1072.51     66.87 o 
  -3   1   1     2096.73     1753.63    148.85 o 
  -2   1   1     3612.37     3891.57    178.70 o 
   2   1   1    47145.00    47863.49    871.76 o 
   3   1   1    35222.91    33660.84    587.88 o 
   4   1   1     5566.68     5244.19    139.93 o 
   5   1   1     6372.03     5334.91    542.15 o 
   6   1   1    16914.55    16591.40    453.28 o 
   7   1   1     5237.47     4960.45    196.13 o 
   8   1   1      331.13      288.76     83.65 o 
   9   1   1     4694.73     5020.23    264.65 o 
  10   1   1      172.73       15.42    106.83 o 
  11   1   1     2482.10     2225.60    286.77 o 
  12   1   1     5406.04     5773.28    289.61 o 
  13   1   1    13656.68    14910.66    501.67 o 
  14   1   1     7985.29     9082.83    389.60 o 
  15   1   1    13445.19    14092.28    526.94 o 
  16   1   1     2510.05     2172.93    263.96 o 
  17   1   1    10810.83    11454.77    548.47 o 
  18   1   1     1097.59     1515.20    489.34 o 
  19   1   1      843.35      534.25    292.85 o 
  20   1   1      209.15       51.77    554.19 o 
  21   1   1     1374.13     1302.10    382.35 o 
  22   1   1      403.55      564.82    419.82 o 
  23   1   1       35.48      394.91    477.54 o 
  24   1   1       87.03      287.12    418.76 o 
  25   1   1      195.25     -364.34    504.50 o 
 -25   2   1       68.47      251.91    517.92 o 
 -24   2   1      687.39      987.35    527.66 o 
 -23   2   1     1913.96     2383.79    874.51 o 
 -22   2   1     2905.34     3223.25    477.07 o 
 -21   2   1     3963.57     4894.15    859.78 o 
 -20   2   1     2744.03     3277.05    478.26 o 
 -19   2   1     3817.52     3542.04    659.89 o 
 -18   2   1     4203.82     4332.34    301.06 o 
 -17   2   1    24709.97    28813.94    664.83 o 
 -16   2   1     8475.64    10077.71    461.50 o 
 -15   2   1    10384.77    11691.23    431.73 o 
 -14   2   1     2012.80     2225.05    227.30 o 
 -13   2   1     2602.60     2612.07    217.56 o 
 -12   2   1       51.09      226.03    120.46 o 
 -11   2   1     2462.26     2726.63    321.09 o 
 -10   2   1    17896.69    19567.79    498.14 o 
  -9   2   1     5607.09     5383.04    224.01 o 
  -8   2   1    23504.38    22805.09    528.43 o 
  -7   2   1    40417.18    39130.53    789.71 o 
  -6   2   1    33114.41    32887.03    730.21 o 
  -5   2   1    30178.24    29947.93    614.04 o 
  -4   2   1    25507.65    24906.95    600.55 o 
  -3   2   1    33522.21    34198.39    667.84 o 
  -2   2   1    49589.63    53312.39   1125.08 o 
  -1   2   1    15949.93    16272.36    318.21 o 
   0   2   1    15149.55    15151.47    311.46 o 
   1   2   1      713.33      654.51     32.75 o 
   2   2   1      889.69      882.15     44.97 o 
   3   2   1    11430.80    11308.84    228.51 o 
   4   2   1     6990.76     6484.86    144.85 o 
   5   2   1    62304.63    61689.38   1327.80 o 
   6   2   1     7120.00     6885.43    157.16 o 
   7   2   1    20302.56    19139.73    415.23 o 
   8   2   1    22691.90    21612.18    477.51 o 
   9   2   1     7699.56     6626.65    215.27 o 
  10   2   1    18354.03    17469.40    483.06 o 
  11   2   1     6977.36     7015.13    288.66 o 
  12   2   1     5438.73     4867.75    248.21 o 
  13   2   1     4993.92     5244.88    279.64 o 
  14   2   1     2165.26     2729.88    313.21 o 
  15   2   1      334.97      477.28    257.92 o 
  16   2   1       70.36      165.07    202.53 o 
  17   2   1     1336.31     1887.11    287.78 o 
  18   2   1     3681.86     4196.51    474.00 o 
  19   2   1     1428.60     1930.50    376.95 o 
  20   2   1     8963.18     9793.69    842.65 o 
  21   2   1     4854.49     5291.80    638.37 o 
  22   2   1     2610.72     2879.08    578.77 o 
  23   2   1     4447.51     4604.65    658.68 o 
  24   2   1     3695.76     6213.97   1043.52 o 
  25   2   1     2373.40     1203.02    520.96 o 
 -25   3   1     1812.48     1215.05    556.67 o 
 -24   3   1     1827.62     1714.60    514.85 o 
 -23   3   1     1089.19      371.85    415.27 o 
 -22   3   1     1239.83     1099.62    546.33 o 
 -21   3   1      892.70      152.78    332.12 o 
 -20   3   1       44.86       44.76     98.96 o 
 -19   3   1      386.06      304.97    125.44 o 
 -18   3   1       15.82      145.79    284.49 o 
 -17   3   1     1963.87     1912.69    143.25 o 
 -16   3   1      292.44      192.79    168.95 o 
 -15   3   1      399.31      309.90    113.53 o 
 -14   3   1    10867.02    11607.08    356.77 o 
 -13   3   1     7901.94     8250.06    284.18 o 
 -12   3   1     6194.68     5818.08    275.74 o 
 -11   3   1    19437.02    19962.18    535.64 o 
 -10   3   1    14192.69    14751.95    398.87 o 
  -9   3   1     6369.02     5920.72    222.90 o 
  -8   3   1     7377.34     7871.71    285.33 o 
  -7   3   1     2970.76     3593.00    191.34 o 
  -6   3   1     4185.42     4181.95    175.86 o 
  -5   3   1     1701.72     1560.10    115.37 o 
  -4   3   1      264.05      330.83     48.13 o 
  -3   3   1     1439.84     1297.77     62.34 o 
  -2   3   1    27354.49    29055.09    564.19 o 
  -1   3   1    26817.52    27091.13    424.46 o 
   0   3   1      124.12      247.21     37.89 o 
   1   3   1    43851.30    44994.34    712.39 o 
   2   3   1    60666.50    63040.63    955.63 o 
   3   3   1     2634.24     2505.53     83.51 o 
   4   3   1     3827.11     3836.65     95.61 o 
   5   3   1    11369.94    10564.25    257.19 o 
   6   3   1     7018.44     6616.51    164.54 o 
   7   3   1    14533.20    14757.44    297.42 o 
   8   3   1      364.81      450.28     67.90 o 
   9   3   1        0.81        2.63    104.67 o 
  10   3   1      674.59      763.20    204.31 o 
  11   3   1    11975.96    12807.69    506.60 o 
  12   3   1     2512.44     2592.87    203.95 o 
  13   3   1     3822.38     3572.56    279.73 o 
  14   3   1     9902.40    10516.81    433.30 o 
  15   3   1     5064.12     5025.00    315.12 o 
  16   3   1     1581.08     1497.72    230.45 o 
  17   3   1     4760.03     4493.51    534.32 o 
  18   3   1     2162.41     2902.69    378.44 o 
  19   3   1     3006.81     3134.38    573.84 o 
  20   3   1     1460.13     1107.00    438.96 o 
  21   3   1      602.93      349.04    517.83 o 
  22   3   1        0.63     -219.64    306.12 o 
  23   3   1      450.92      274.17    377.66 o 
  24   3   1      352.87      638.47    515.15 o 
  25   3   1       86.85      447.47    464.09 o 
 -25   4   1       26.55      665.48    555.94 o 
 -24   4   1        5.10      351.61    423.66 o 
 -23   4   1       32.75     -234.54    494.25 o 
 -22   4   1        1.89      542.40    542.40 o 
 -21   4   1       32.46      665.67    341.05 o 
 -20   4   1      204.64      118.25    138.08 o 
 -19   4   1      824.33      626.95    152.76 o 
 -18   4   1       21.52     -228.21    228.21 o 
 -17   4   1       16.07     -104.28    104.28 o 
 -16   4   1       38.20      -26.09    110.59 o 
 -15   4   1     1239.51     1129.03    134.63 o 
 -14   4   1     1874.85     1599.27    201.20 o 
 -13   4   1      777.19      703.08    213.47 o 
 -12   4   1        4.57       70.26     87.60 o 
 -11   4   1     1085.92      902.44     97.12 o 
 -10   4   1       11.82       81.36     64.62 o 
  -9   4   1       46.00      -55.69     55.69 o 
  -8   4   1     2806.79     2916.98    129.86 o 
  -7   4   1        0.59      -45.89     72.39 o 
  -6   4   1      215.11      232.95     59.83 o 
  -5   4   1      307.87      271.16     48.75 o 
  -4   4   1      280.96      304.49     41.92 o 
  -3   4   1        0.32       22.25     53.89 o 
  -2   4   1     3084.89     3048.72     83.98 o 
  -1   4   1     1289.35     1402.88     48.27 o 
   0   4   1      187.61      288.81     37.94 o 
   1   4   1     7090.79     6837.03    141.69 o 
   2   4   1    24110.66    24993.55    435.83 o 
   3   4   1    29031.84    29253.16    487.61 o 
   4   4   1     4970.76     4912.26    115.40 o 
   5   4   1    18447.06    18140.99    365.88 o 
   6   4   1      394.84      322.83     56.14 o 
   7   4   1       29.99       74.61     52.30 o 
   8   4   1     3292.70     3361.32    373.67 o 
   9   4   1      517.90      570.25     88.94 o 
  10   4   1        4.86       45.33     99.06 o 
  11   4   1        4.42       31.46     80.78 o 
  12   4   1     1093.25     1100.86    101.38 o 
  13   4   1       57.65      -48.85    101.43 o 
  14   4   1       62.24      -40.84    168.50 o 
  15   4   1     1298.42      954.97    208.49 o 
  16   4   1      228.65      310.95    175.54 o 
  17   4   1        7.97      192.03    201.33 o 
  18   4   1      313.23      215.91    392.06 o 
  19   4   1      273.22      191.19    312.09 o 
  20   4   1        0.69       47.16    327.62 o 
  21   4   1       66.01      -47.06    315.35 o 
  22   4   1      205.89      351.87    815.56 o 
  23   4   1        0.83     -355.92    839.14 o 
  24   4   1      166.77      -73.61    433.97 o 
  25   4   1        8.79     -440.18    440.18 o 
 -25   5   1     2012.94     2028.64    613.30 o 
 -24   5   1     1014.50      923.59    665.22 o 
 -23   5   1     1791.43     2406.90   1261.66 o 
 -22   5   1     1448.20      735.74    882.38 o 
 -21   5   1      366.73      383.19    381.25 o 
 -20   5   1       66.99       12.00    156.98 o 
 -19   5   1     2641.09     2416.02    398.54 o 
 -18   5   1     1073.54     1022.84    194.39 o 
 -17   5   1     1341.55     1136.44    125.90 o 
 -16   5   1     2724.51     2682.85    296.80 o 
 -15   5   1     4270.79     4322.53    201.12 o 
 -14   5   1     5175.42     5531.19    256.68 o 
 -13   5   1     7336.48     6927.98    348.76 o 
 -12   5   1    15865.01    15945.40    402.04 o 
 -11   5   1    26119.13    28334.15    617.37 o 
 -10   5   1    21450.38    22023.18    494.67 o 
  -9   5   1    15061.98    15038.67    530.15 o 
  -8   5   1      242.46       75.64     60.74 o 
  -7   5   1     6011.07     5949.56    181.21 o 
  -6   5   1       30.79      -47.70     59.99 o 
  -5   5   1     1214.80     1099.32     74.21 o 
  -4   5   1      148.59      127.49     44.14 o 
  -3   5   1     5914.98     5867.82    145.12 o 
  -2   5   1      124.94      200.89     38.37 o 
  -1   5   1     3567.54     3677.75    118.33 o 
   0   5   1    22163.74    23026.10    569.80 o 
   1   5   1    29550.23    28584.95    607.73 o 
   2   5   1   117819.02   119740.67   2147.07 o 
   3   5   1    72859.49    72569.55   1500.77 o 
   4   5   1    56680.58    56131.56   1066.16 o 
   5   5   1     8749.08     8505.87    243.35 o 
   6   5   1     2902.55     3001.72    163.59 o 
   7   5   1     1060.37      929.96     76.17 o 
   8   5   1     1809.74     1709.09     95.06 o 
   9   5   1      903.31      924.79    111.93 o 
  10   5   1        9.49        8.21    105.50 o 
  11   5   1     1898.15     1745.54    137.10 o 
  12   5   1      460.80      349.61    101.15 o 
  13   5   1     3667.16     3469.83    231.43 o 
  14   5   1     1752.75     1518.26    188.02 o 
  15   5   1     9423.18     9880.10    366.42 o 
  16   5   1     3660.07     3230.01    283.11 o 
  17   5   1     2955.12     3112.34    707.18 o 
  18   5   1      110.05      219.36    293.31 o 
  19   5   1     1359.49     1864.52    441.19 o 
  20   5   1      342.90      154.19    397.94 o 
  21   5   1      118.14     -102.62    319.80 o 
  22   5   1       36.60      160.88    372.41 o 
  23   5   1       63.31      726.42    822.44 o 
  24   5   1        3.90     -373.30    437.70 o 
  25   5   1      653.91      877.80    506.50 o 
 -25   6   1      138.74      418.95    567.07 o 
 -24   6   1     1073.09      738.48    456.36 o 
 -23   6   1     1591.13     2056.99    577.77 o 
 -22   6   1     2952.51     2777.43    659.32 o 
 -21   6   1     3364.47     3398.02    502.46 o 
 -20   6   1     3636.37     3716.27    339.01 o 
 -19   6   1     6691.79     7597.34    863.44 o 
 -18   6   1     4134.95     4301.29    340.33 o 
 -17   6   1     5731.65     5917.81    277.56 o 
 -16   6   1     9757.65    11017.83    379.37 o 
 -15   6   1     7732.67     7810.68    416.00 o 
 -14   6   1     1270.94      951.29    131.35 o 
 -13   6   1     1335.18     1122.82    173.26 o 
 -12   6   1      139.04      122.11     98.91 o 
 -11   6   1      607.68      693.74    109.39 o 
 -10   6   1    11061.15    12071.48    313.99 o 
  -9   6   1    28031.72    30945.55    629.41 o 
  -8   6   1    19883.57    20929.33    551.99 o 
  -7   6   1    21286.13    20240.57    481.80 o 
  -6   6   1    21196.62    19345.57    390.35 o 
  -5   6   1    24974.35    24829.25    501.03 o 
  -4   6   1    33702.21    33178.93    603.93 o 
  -3   6   1    15522.91    15510.47    292.97 o 
  -2   6   1    15200.49    14775.06    271.68 o 
  -1   6   1    13587.52    12704.77    307.89 o 
   0   6   1    18963.25    18523.35    325.76 o 
   1   6   1    14746.14    14937.91    395.64 o 
   2   6   1    16379.42    16919.17    452.76 o 
   3   6   1     2964.24     2731.28    150.24 o 
   4   6   1     7114.14     6745.25    219.52 o 
   5   6   1    34282.57    34474.41    552.42 o 
   6   6   1    42772.11    42301.79    718.33 o 
   7   6   1    15592.65    14443.66    305.94 o 
   8   6   1    19433.62    19233.54    386.27 o 
   9   6   1    28692.06    28502.50    516.87 o 
  10   6   1    16454.42    16048.64    408.54 o 
  11   6   1    17345.40    17745.90    437.74 o 
  12   6   1     6978.71     6874.22    335.27 o 
  13   6   1      505.56      296.88    127.44 o 
  14   6   1     2898.87     2399.14    186.01 o 
  15   6   1      638.93      668.88    144.96 o 
  16   6   1        1.95      110.15    124.52 o 
  17   6   1      315.93      290.47    248.81 o 
  18   6   1     1081.71     1101.69    342.82 o 
  19   6   1     4134.08     4461.32    696.66 o 
  20   6   1     4929.07     5361.43    636.50 o 
  21   6   1     5019.83     5727.13    662.12 o 
  22   6   1     4622.41     7065.86    822.49 o 
  23   6   1     2442.36     2475.69    516.84 o 
  24   6   1     1948.57     2690.23    742.85 o 
 -25   7   1     1362.86     1402.83    562.06 o 
 -24   7   1     1084.76     2035.48    530.39 o 
 -23   7   1      400.31       30.30    459.89 o 
 -22   7   1      512.52       94.33    452.00 o 
 -21   7   1      580.87      387.60    647.53 o 
 -20   7   1      430.20       97.79    156.20 o 
 -19   7   1       39.21      151.24    267.70 o 
 -18   7   1      434.77      112.36    412.79 o 
 -17   7   1      527.04      145.26    113.87 o 
 -16   7   1      836.08      724.95    132.45 o 
 -15   7   1       88.93      185.02    110.68 o 
 -14   7   1     4569.75     3896.84    194.76 o 
 -13   7   1    11343.18    11925.11    331.13 o 
 -12   7   1     7966.88     8406.11    277.81 o 
 -11   7   1     8222.59     7986.32    297.75 o 
 -10   7   1     6940.46     7238.53    269.75 o 
  -9   7   1     2474.73     2400.73    157.49 o 
  -8   7   1     6236.62     6797.29    202.30 o 
  -7   7   1      467.96      510.56     74.68 o 
  -6   7   1      223.62      247.00     57.24 o 
  -5   7   1      238.63      106.11     52.08 o 
  -4   7   1     2658.07     2724.52    127.55 o 
  -3   7   1     8711.84     8173.38    172.07 o 
  -2   7   1     9270.69     9032.54    191.89 o 
  -1   7   1    20258.30    20258.35    487.85 o 
   0   7   1    17627.64    17695.02    586.18 o 
   1   7   1    54003.08    54204.56   1130.11 o 
   2   7   1     1921.21     1996.59    106.47 o 
   3   7   1     6292.76     5877.49    195.50 o 
   4   7   1      206.49      178.20     43.45 o 
   5   7   1      926.42      801.67     63.36 o 
   6   7   1     3297.98     2955.09    139.51 o 
   7   7   1     5622.52     6153.27    184.48 o 
   8   7   1      388.22      370.98     73.74 o 
   9   7   1      269.01      373.06     95.16 o 
  10   7   1       57.15      126.22    100.97 o 
  11   7   1     1634.29     1529.16    131.33 o 
  12   7   1     5613.60     5957.87    257.16 o 
  13   7   1     4690.35     4670.57    249.71 o 
  14   7   1     6394.14     7244.55    332.04 o 
  15   7   1     4255.25     4147.06    255.24 o 
  16   7   1     2710.68     2262.54    190.56 o 
  17   7   1     7095.75     7803.43    850.07 o 
  18   7   1     2160.00     2345.44    409.48 o 
  19   7   1      752.53      285.96    304.89 o 
  20   7   1     1016.69      619.15    349.40 o 
  21   7   1      259.73      455.02    478.81 o 
  22   7   1       19.78     -311.68    311.68 o 
  23   7   1      346.42        8.05    789.03 o 
  24   7   1      354.44       30.18    543.38 o 
 -24   8   1       50.88      403.82    437.63 o 
 -23   8   1       13.68       46.90    646.55 o 
 -22   8   1        0.57     -315.92    315.92 o 
 -21   8   1       42.89      407.45    386.25 o 
 -20   8   1       12.65      -49.35    199.71 o 
 -19   8   1       98.79     -186.91    186.91 o 
 -18   8   1       35.71       43.66    197.42 o 
 -17   8   1     2023.69     2117.62    222.34 o 
 -16   8   1       73.11      -90.66    107.89 o 
 -15   8   1      391.24      235.89     93.64 o 
 -14   8   1     2112.73     1975.41    219.19 o 
 -13   8   1      348.49      -34.99    105.90 o 
 -12   8   1      365.37       50.83    109.75 o 
 -11   8   1      954.93      620.51    127.00 o 
 -10   8   1     1604.45     1636.93    135.21 o 
  -9   8   1       93.28      218.47     89.78 o 
  -8   8   1     3950.81     3825.56    254.15 o 
  -7   8   1       60.67       -3.94     75.86 o 
  -6   8   1      153.63      104.35     62.71 o 
  -5   8   1      211.60      123.76     55.82 o 
  -4   8   1      162.76      162.79     39.26 o 
  -3   8   1     3256.03     3268.60     98.98 o 
  -2   8   1      345.23      345.84     73.09 o 
  -1   8   1     1825.41     1989.21    100.10 o 
   0   8   1     3040.86     3135.10    207.86 o 
   1   8   1     2265.94     2340.02     90.74 o 
   2   8   1     1809.20     1635.56     94.70 o 
   3   8   1    10498.35    11073.03    239.96 o 
   4   8   1     1397.38     1209.57     88.54 o 
   5   8   1      100.10      134.66     56.90 o 
   6   8   1      627.68      617.99     71.77 o 
   7   8   1     5076.25     5559.32    176.84 o 
   8   8   1       24.56      117.99     69.16 o 
   9   8   1     1312.99     1344.95    108.90 o 
  10   8   1       26.87       75.88     71.79 o 
  11   8   1       62.92      101.90    117.55 o 
  12   8   1      408.93      549.22    133.15 o 
  13   8   1      232.49       80.13    112.85 o 
  14   8   1      175.78      161.69    127.01 o 
  15   8   1        0.67       20.30    171.30 o 
  16   8   1       23.80       84.28    172.92 o 
  17   8   1       39.03     -120.43    128.12 o 
  18   8   1     1225.37     1201.65    532.57 o 
  19   8   1      382.95     -133.92    254.73 o 
  20   8   1      284.73      -46.25    680.94 o 
  21   8   1      462.40     -518.70    576.79 o 
  22   8   1     1084.52      559.43    429.58 o 
  23   8   1      243.79      396.24    498.79 o 
  24   8   1      199.87      263.85    473.36 o 
 -24   9   1      655.90      671.31    658.92 o 
 -23   9   1     1247.48      685.79    532.57 o 
 -22   9   1      399.88     -190.82    461.82 o 
 -21   9   1       44.33     -366.85    366.85 o 
 -20   9   1       20.74      -62.15    227.80 o 
 -19   9   1        1.86      -65.43    220.46 o 
 -18   9   1      302.10      176.39    206.48 o 
 -17   9   1     1765.24     1053.81    255.60 o 
 -16   9   1     5119.04     5135.77    464.05 o 
 -15   9   1     4795.84     4851.34    415.01 o 
 -14   9   1     1339.90      799.63    132.71 o 
 -13   9   1     6710.19     6516.51    291.34 o 
 -12   9   1     8708.12     8046.05    281.89 o 
 -11   9   1     8918.98     9017.07    266.12 o 
 -10   9   1    17094.45    18120.86    602.65 o 
  -9   9   1    13974.36    14259.71    330.85 o 
  -8   9   1    11063.20    11214.64    275.40 o 
  -7   9   1      842.71      725.54     75.87 o 
  -6   9   1      388.32      338.78     62.91 o 
  -5   9   1      154.17       91.69     46.81 o 
  -4   9   1     2688.75     2583.63     88.19 o 
  -3   9   1       32.70       37.78     37.86 o 
  -2   9   1     5866.59     5349.19    180.38 o 
  -1   9   1     1011.94      749.30     75.22 o 
   0   9   1    14868.09    13741.10    312.23 o 
   1   9   1    11597.24    11609.41    272.04 o 
   2   9   1    21721.79    21736.22    703.54 o 
   3   9   1    45774.78    47583.54    722.59 o 
   4   9   1    62640.85    65099.39   1155.99 o 
   5   9   1    19715.71    20447.43    400.89 o 
   6   9   1     1989.00     1985.28    110.33 o 
   7   9   1      307.22      252.51     67.63 o 
   8   9   1      394.68      273.65     78.37 o 
   9   9   1     1090.66     1045.90    105.66 o 
  10   9   1     1054.86      885.06     98.29 o 
  11   9   1      734.80      542.99    154.32 o 
  12   9   1      731.12      478.40    120.55 o 
  13   9   1     6148.78     6062.50    270.18 o 
  14   9   1     2931.20     2841.69    289.87 o 
  15   9   1     3469.49     3267.11    237.94 o 
  16   9   1     5102.06     5659.65    560.29 o 
  17   9   1     2656.39     2308.47    342.92 o 
  18   9   1     1562.73     1725.36    239.24 o 
  19   9   1     1420.25     1222.97    332.76 o 
  20   9   1      232.44     -330.32    330.32 o 
  21   9   1       73.83      350.43    345.95 o 
  22   9   1      295.13      401.56    439.95 o 
  23   9   1        0.98      -63.62    488.64 o 
  24   9   1       12.64     -617.07    617.07 o 
 -24  10   1      541.33      694.97    468.65 o 
 -23  10   1      934.46      645.29    464.52 o 
 -22  10   1     1779.29     2417.72    516.96 o 
 -21  10   1     2715.39     3819.12    868.62 o 
 -20  10   1     3531.16     3393.84    470.67 o 
 -19  10   1     7484.66     8822.94    550.83 o 
 -18  10   1     8920.02     9571.58    559.13 o 
 -17  10   1    10510.16    11046.45    489.42 o 
 -16  10   1     1989.89     2026.68    384.93 o 
 -15  10   1     5139.51     5072.65    249.92 o 
 -14  10   1     1288.13      847.79    183.47 o 
 -13  10   1        6.42      177.56    122.33 o 
 -12  10   1      258.84      243.82    104.13 o 
 -11  10   1      310.49      196.66     91.77 o 
 -10  10   1     1045.41      840.45    144.90 o 
  -9  10   1     2830.47     2956.91    203.27 o 
  -8  10   1     9559.79     9035.83    255.13 o 
  -7  10   1    12097.29    11873.27    370.95 o 
  -6  10   1    21754.88    21921.10    415.85 o 
  -5  10   1    23117.95    22864.54    395.56 o 
  -4  10   1    28178.74    28292.76    673.85 o 
  -3  10   1    38847.99    39981.55    987.33 o 
  -2  10   1    12872.91    12877.79    607.58 o 
  -1  10   1     5184.13     4958.95    233.16 o 
   0  10   1     5409.28     5556.52    281.11 o 
   1  10   1     4073.65     3965.31     91.72 o 
   2  10   1      776.52      692.08     49.99 o 
   3  10   1    10435.86    10767.41    225.90 o 
   4  10   1      125.50      103.71     56.27 o 
   5  10   1     3486.46     3508.11    167.13 o 
   6  10   1    22827.98    24396.36    512.22 o 
   7  10   1    30739.59    32788.34    624.84 o 
   8  10   1    19766.10    19998.67    442.54 o 
   9  10   1    11641.13    11297.76    293.61 o 
  10  10   1     9340.48     9359.47    267.79 o 
  11  10   1     8129.70     7977.56    299.31 o 
  12  10   1     4150.45     4499.12    291.52 o 
  13  10   1     3691.52     3728.74    257.26 o 
  14  10   1      717.80      575.08    164.88 o 
  15  10   1       73.54      253.82    200.54 o 
  16  10   1       54.00      327.93    188.77 o 
  17  10   1      351.33      132.90    180.94 o 
  18  10   1     1924.89     2231.64    636.17 o 
  19  10   1     4675.01     4397.43    514.53 o 
  20  10   1     3122.29     3226.56    687.82 o 
  21  10   1     2424.59     3025.98    875.50 o 
  22  10   1     3104.07     3618.46    630.22 o 
  23  10   1      966.12     1043.97    787.06 o 
 -23  11   1      316.24     -312.88    423.62 o 
 -22  11   1      629.72     -330.01    397.50 o 
 -21  11   1      273.28     -138.69    384.77 o 
 -20  11   1      377.41      -37.93    260.00 o 
 -19  11   1       10.17     -395.99    395.99 o 
 -18  11   1      303.13      658.43    254.13 o 
 -17  11   1      103.55      -14.04    197.42 o 
 -16  11   1      707.77      541.03    183.67 o 
 -15  11   1      754.92      393.70    193.51 o 
 -14  11   1      759.21      509.09    157.02 o 
 -13  11   1     6036.46     5832.81    270.74 o 
 -12  11   1     5929.38     5463.01    255.71 o 
 -11  11   1     1336.26      916.63    200.80 o 
 -10  11   1     9373.17     9485.21    310.24 o 
  -9  11   1     2552.38     2745.03    300.91 o 
  -8  11   1     2584.50     2507.91    174.94 o 
  -7  11   1     4521.60     4535.51    258.24 o 
  -6  11   1     1381.91     1319.94    133.29 o 
  -5  11   1      412.11      330.30     50.05 o 
  -4  11   1     1029.13     1162.54     98.16 o 
  -3  11   1     8820.41     8955.35    360.41 o 
  -2  11   1     5015.74     4350.44    162.82 o 
  -1  11   1     3134.56     3019.49    136.19 o 
   0  11   1     1920.25     1777.30    123.29 o 
   1  11   1     9545.95     9360.75    596.39 o 
   2  11   1     1704.69     1533.37     66.95 o 
   3  11   1    22422.18    22642.34    596.14 o 
   4  11   1      426.60      414.71     56.38 o 
   5  11   1     1436.76     1243.84     84.32 o 
   6  11   1     1761.88     1623.82    106.20 o 
   7  11   1     1080.19     1041.09    114.55 o 
   8  11   1       14.46      -31.63    102.39 o 
   9  11   1     1723.05     1354.82    130.95 o 
  10  11   1     1186.86      934.94    188.00 o 
  11  11   1     1866.61     1903.08    193.02 o 
  12  11   1     3411.50     3245.66    206.07 o 
  13  11   1     4261.41     3953.17    401.13 o 
  14  11   1     2493.01     2536.71    289.31 o 
  15  11   1     4518.29     4908.04    417.24 o 
  16  11   1     5087.00     4797.23    366.02 o 
  17  11   1     4539.37     4353.92    402.31 o 
  18  11   1     1566.18     1542.30    248.15 o 
  19  11   1     1199.47     1563.35    393.66 o 
  20  11   1      456.96      952.69    487.52 o 
  21  11   1      147.31      715.77    424.13 o 
  22  11   1        0.82      -31.74    487.37 o 
  23  11   1       86.13      285.11    526.67 o 
 -23  12   1       30.98     -467.22    467.22 o 
 -22  12   1       72.16     -342.56    445.49 o 
 -21  12   1       59.06     -151.00    354.40 o 
 -20  12   1      239.38     -138.09    413.76 o 
 -19  12   1       15.20      -71.32    397.10 o 
 -18  12   1      527.16      368.41    242.08 o 
 -17  12   1      141.90       71.89    191.29 o 
 -16  12   1      690.13      518.43    212.68 o 
 -15  12   1       54.79      -21.01    142.06 o 
 -14  12   1     1083.43      721.60    133.86 o 
 -13  12   1     2781.68     2237.51    184.27 o 
 -12  12   1       19.80     -101.32    101.32 o 
 -11  12   1       12.12     -119.10    131.95 o 
 -10  12   1       57.44      271.52     98.51 o 
  -9  12   1      662.46      449.03    111.92 o 
  -8  12   1      211.62      174.49     85.88 o 
  -7  12   1      390.30      250.45     87.17 o 
  -6  12   1      283.71      129.74     60.50 o 
  -5  12   1      895.46      846.98     89.63 o 
  -4  12   1      135.09      162.23     81.78 o 
  -3  12   1      483.00      287.48     92.81 o 
  -2  12   1       55.48       27.12     56.38 o 
  -1  12   1       11.15       60.41     57.52 o 
   0  12   1      192.68      164.22     64.77 o 
   1  12   1     1105.86     1018.12    165.37 o 
   2  12   1      117.45       87.03     33.98 o 
   3  12   1     4718.15     4809.57    177.53 o 
   4  12   1      991.35     1000.29    111.03 o 
   5  12   1      278.02      241.64     65.82 o 
   6  12   1     1915.55     1920.62    196.58 o 
   7  12   1      507.13      339.34     82.34 o 
   8  12   1        1.43       57.81     85.04 o 
   9  12   1       18.41      121.62     88.04 o 
  10  12   1       49.63     -120.69    120.69 o 
  11  12   1      213.52       46.18     93.61 o 
  12  12   1     1920.74     1476.72    158.09 o 
  13  12   1     1872.65     1914.33    275.94 o 
  14  12   1       92.14      161.37    177.04 o 
  15  12   1       13.25     -157.99    157.99 o 
  16  12   1      131.53     -164.34    164.34 o 
  17  12   1      132.03      425.50    217.76 o 
  18  12   1        3.71      251.25    316.76 o 
  19  12   1       10.36     -188.11    188.11 o 
  20  12   1       21.77     -367.54    367.54 o 
  21  12   1       38.40      205.82    353.56 o 
  22  12   1       13.57     -520.78    520.78 o 
 -22  13   1      130.31      695.15    409.22 o 
 -21  13   1       54.25     -396.99    425.47 o 
 -20  13   1        5.51     -234.72    234.72 o 
 -19  13   1      302.23      123.12    239.12 o 
 -18  13   1      233.59       58.12    232.33 o 
 -17  13   1      356.33      224.27    815.56 o 
 -16  13   1     1999.85     1599.10    720.14 o 
 -15  13   1     8963.45     8808.34    397.20 o 
 -14  13   1     5860.05     5645.88    476.77 o 
 -13  13   1     2814.00     2405.58    214.68 o 
 -12  13   1     6780.53     7349.70    490.11 o 
 -11  13   1    11246.64    11282.83    631.55 o 
 -10  13   1     2886.08     2779.80    157.81 o 
  -9  13   1     1266.23     1260.22    118.96 o 
  -8  13   1     4702.74     5014.53    319.96 o 
  -7  13   1      201.16      216.13     71.91 o 
  -6  13   1      593.92      614.67     87.19 o 
  -5  13   1      673.79      597.28     99.70 o 
  -4  13   1     2489.34     2038.87    235.24 o 
  -3  13   1     1568.06     1464.20    173.15 o 
  -2  13   1     5326.51     4768.12    416.09 o 
  -1  13   1    12295.87    12388.47    543.98 o 
   0  13   1    12890.35    13946.38    609.28 o 
   1  13   1    10191.14    10270.43    387.57 o 
   2  13   1     8556.89     9086.75    186.50 o 
   3  13   1    22386.02    24532.25    791.17 o 
   4  13   1    17551.69    19480.57    388.47 o 
   5  13   1     6363.49     6283.07    189.53 o 
   6  13   1     2475.13     2349.65    124.15 o 
   7  13   1      173.66      107.82     84.26 o 
   8  13   1      133.94       88.97     69.24 o 
   9  13   1      113.77       36.61     88.68 o 
  10  13   1       56.11       -6.33     92.41 o 
  11  13   1      219.30      164.09     96.97 o 
  12  13   1     2218.33     2340.31    278.05 o 
  13  13   1     2147.61     2119.72    193.66 o 
  14  13   1     2047.06     2006.88    210.82 o 
  15  13   1     6655.93     7430.75    448.39 o 
  16  13   1     1770.99     2308.26    269.26 o 
  17  13   1     1795.36     1663.68    365.27 o 
  18  13   1     1616.05     1851.61    508.04 o 
  19  13   1     1427.54      788.81    440.21 o 
  20  13   1      512.21      207.71    495.20 o 
  21  13   1        3.73     -101.34    564.01 o 
  22  13   1       55.36      452.00    569.91 o 
 -22  14   1     1655.64     2342.94    609.21 o 
 -21  14   1     3930.73     5189.55    603.09 o 
 -20  14   1     4189.26     4122.12    482.27 o 
 -19  14   1     6692.48     7153.06    545.65 o 
 -18  14   1     2115.65     2444.54    457.22 o 
 -17  14   1     3536.84     3854.98   1292.12 o 
 -16  14   1     1992.99     1705.42    311.60 o 
 -15  14   1     2961.72     3136.02    754.80 o 
 -14  14   1      890.37      700.60    155.83 o 
 -13  14   1      262.96      209.14    217.05 o 
 -12  14   1      860.22      726.61    147.53 o 
 -11  14   1      521.40      346.15    159.66 o 
 -10  14   1      988.85      796.32    132.44 o 
  -9  14   1     5738.45     5821.99    215.07 o 
  -8  14   1     8724.58     9190.98    460.96 o 
  -7  14   1    17493.10    18149.86    401.17 o 
  -6  14   1     9188.87     9235.60    479.72 o 
  -5  14   1    18999.42    20002.06    717.19 o 
  -4  14   1     6913.77     6905.78    381.25 o 
  -3  14   1    11840.47    11793.52    379.25 o 
  -2  14   1     8164.03     8255.50    319.06 o 
  -1  14   1     4412.49     4351.33    374.81 o 
   0  14   1     2752.71     3069.68    393.43 o 
   1  14   1       19.49       74.28    116.47 o 
   2  14   1      744.38      749.54     79.37 o 
   3  14   1     2268.08     2317.84    127.83 o 
   4  14   1     3603.61     3942.41    134.57 o 
   5  14   1     7087.89     7319.97    236.79 o 
   6  14   1     9249.64     9743.99    264.11 o 
   7  14   1    15427.66    15999.52    384.09 o 
   8  14   1    15002.62    15384.52    385.25 o 
   9  14   1    14629.16    16269.94    472.04 o 
  10  14   1     9427.81     9528.86    310.65 o 
  11  14   1     8628.57     9545.66    322.75 o 
  12  14   1     3411.86     3510.40    256.71 o 
  13  14   1     5000.64     4960.39    273.33 o 
  14  14   1      932.27      689.80    348.04 o 
  15  14   1      783.19      592.47    223.33 o 
  16  14   1        5.94     -223.02    223.02 o 
  17  14   1      589.70       82.08    260.87 o 
  18  14   1      599.55      690.43    287.10 o 
  19  14   1     1624.09     1869.36    375.88 o 
  20  14   1     2020.22     2461.76    543.66 o 
  21  14   1     1599.58     2213.62    489.12 o 
 -21  15   1       42.70      -54.32    448.07 o 
 -20  15   1        4.98      126.40    400.37 o 
 -19  15   1       28.76     -237.99    237.99 o 
 -18  15   1       93.86       88.22    230.21 o 
 -17  15   1       71.00      -91.07    232.60 o 
 -16  15   1      582.43      580.68    292.52 o 
 -15  15   1      695.84      350.59    263.28 o 
 -14  15   1     3838.82     3467.23    273.11 o 
 -13  15   1     1666.48     1306.21    209.62 o 
 -12  15   1     5497.50     5605.11    287.12 o 
 -11  15   1     6649.44     6255.54    298.62 o 
 -10  15   1     1588.52     1565.68    160.81 o 
  -9  15   1     7362.61     7394.30    341.15 o 
  -8  15   1     1824.23     1556.48    201.64 o 
  -7  15   1      344.80      134.00     75.66 o 
  -6  15   1      458.36      401.24    109.59 o 
  -5  15   1      788.07      615.81    117.98 o 
  -4  15   1      355.79      231.78     89.10 o 
  -3  15   1     1162.72      959.05    115.19 o 
  -2  15   1      276.11       58.31    199.12 o 
  -1  15   1     1428.16     1422.11    108.31 o 
   0  15   1     1563.44     1639.89    185.20 o 
   1  15   1     3931.76     4109.94    484.19 o 
   2  15   1     1085.59      706.97    115.45 o 
   3  15   1     4607.04     4615.81    120.15 o 
   4  15   1     4569.72     4317.80    154.35 o 
   5  15   1     4907.07     4978.76    192.76 o 
   6  15   1      269.35      131.90    125.13 o 
   7  15   1     1667.62     1486.77    146.71 o 
   8  15   1      353.36      357.29     96.15 o 
   9  15   1       17.10      109.38     89.02 o 
  10  15   1      295.35      208.79    104.98 o 
  11  15   1      529.17      316.15    123.55 o 
  12  15   1       37.88      101.85    130.45 o 
  13  15   1      270.57      306.58    164.91 o 
  14  15   1     2052.14     1746.16    330.98 o 
  15  15   1     1337.45      913.83    212.45 o 
  16  15   1      968.89     1282.85    277.22 o 
  17  15   1     1153.32     1025.64    388.73 o 
  18  15   1      273.06      390.12    481.04 o 
  19  15   1      811.75      -60.92    334.73 o 
  20  15   1      178.12      424.72    376.34 o 
  21  15   1      117.63     -249.88    666.20 o 
 -20  16   1      125.46     -232.16    467.72 o 
 -19  16   1       10.46      131.67    452.00 o 
 -18  16   1        1.06      769.74    313.31 o 
 -17  16   1        8.79     -308.34    308.34 o 
 -16  16   1        3.49       92.95    225.76 o 
 -15  16   1      366.24      145.51    296.27 o 
 -14  16   1      338.62      -55.22    200.26 o 
 -13  16   1      155.69      -76.92    169.44 o 
 -12  16   1        1.74     -147.25    147.25 o 
 -11  16   1      190.81      117.18    134.74 o 
 -10  16   1      399.30      218.41    112.19 o 
  -9  16   1       44.71      108.73     96.17 o 
  -8  16   1      175.14       31.13    127.38 o 
  -7  16   1       43.68      -79.88     79.88 o 
  -6  16   1      185.91       22.59    112.70 o 
  -5  16   1     1467.26     1020.11    178.70 o 
  -4  16   1      389.08      198.11    125.09 o 
  -3  16   1      137.36      150.51    208.25 o 
  -2  16   1       10.99      -97.33    189.20 o 
  -1  16   1      254.12      151.88    112.89 o 
   0  16   1       20.52       17.02     73.34 o 
   1  16   1       78.95        9.00     81.41 o 
   2  16   1      198.27       41.17     80.84 o 
   3  16   1       98.73       67.72    222.67 o 
   4  16   1       33.06       45.51    147.56 o 
   5  16   1      812.11      694.64    117.03 o 
   6  16   1      173.97      131.38     71.22 o 
   7  16   1        2.02      -57.87     85.49 o 
   8  16   1       49.07      -91.68     91.68 o 
   9  16   1      677.08      455.96    120.36 o 
  10  16   1     1124.82     1052.78    147.16 o 
  11  16   1      368.68      381.64    146.16 o 
  12  16   1      172.94       98.05    135.56 o 
  13  16   1        4.65      231.68    266.76 o 
  14  16   1      211.29      271.62    206.07 o 
  15  16   1        5.34     -328.72    395.01 o 
  16  16   1       85.87      -13.25    218.55 o 
  17  16   1      123.89      -55.40    244.31 o 
  18  16   1      108.16      357.28    303.77 o 
  19  16   1       59.91     -321.10    343.91 o 
  20  16   1       37.94      539.14    442.17 o 
 -19  17   1       72.57      593.18    757.59 o 
 -18  17   1        5.60     -202.58    804.75 o 
 -17  17   1       35.81      219.66    249.37 o 
 -16  17   1      708.86       35.48    281.41 o 
 -15  17   1     3060.34     3118.26    322.03 o 
 -14  17   1     2973.44     2883.41    488.79 o 
 -13  17   1     4122.11     3621.53    417.89 o 
 -12  17   1     3117.65     3175.81    264.48 o 
 -11  17   1     3159.87     3667.12    351.58 o 
 -10  17   1     4950.98     5428.87    421.44 o 
  -9  17   1     3495.53     3651.55    229.36 o 
  -8  17   1     1972.39     2098.95    283.79 o 
  -7  17   1     4588.63     4859.83    162.90 o 
  -6  17   1     1832.58     1609.90    183.74 o 
  -5  17   1       15.73      -13.77    110.36 o 
  -4  17   1       27.21      -25.05     81.59 o 
  -3  17   1     2039.17     1892.72    282.80 o 
  -2  17   1     1951.11     1949.61    172.47 o 
  -1  17   1     3868.73     3863.82    160.85 o 
   0  17   1     3985.97     4064.41    148.04 o 
   1  17   1     5119.10     5457.30    181.80 o 
   2  17   1     4963.34     5022.04    319.85 o 
   3  17   1     5714.96     6539.44    333.64 o 
   4  17   1     3791.56     3862.76    195.13 o 
   5  17   1    10944.57    11730.76    265.66 o 
   6  17   1      666.13      611.55    106.20 o 
   7  17   1      152.26      191.65     88.48 o 
   8  17   1      486.05      544.98    106.32 o 
   9  17   1      335.51      295.93    131.98 o 
  10  17   1     3005.67     3325.83    497.91 o 
  11  17   1     2933.70     3425.13    366.45 o 
  12  17   1      896.72      814.17    209.39 o 
  13  17   1     1492.03      773.47    380.27 o 
  14  17   1      281.36      315.05    258.32 o 
  15  17   1     1730.72     2293.15    329.01 o 
  16  17   1     1839.93     2300.09    442.17 o 
  17  17   1     1437.43     1146.49    326.78 o 
  18  17   1     1754.75     1121.97    490.32 o 
  19  17   1     1610.73     1731.60    463.62 o 
 -19  18   1     2969.16     4431.53    864.69 o 
 -18  18   1     1749.79     2153.45    472.09 o 
 -17  18   1     1663.88     1884.43    491.54 o 
 -16  18   1      830.21      547.47    363.06 o 
 -15  18   1      602.20      444.97    375.67 o 
 -14  18   1      587.61      702.80    335.07 o 
 -13  18   1      347.13      231.83    182.19 o 
 -12  18   1       17.56     -226.06    276.15 o 
 -11  18   1      176.45      451.18    228.25 o 
 -10  18   1      464.65      213.85    161.11 o 
  -9  18   1     4097.76     4858.98    551.14 o 
  -8  18   1     4652.03     4999.52    366.20 o 
  -7  18   1     8296.64     9011.18    373.51 o 
  -6  18   1     7495.18     7763.99    387.90 o 
  -5  18   1    13931.98    15036.60    505.96 o 
  -4  18   1     6915.97     8110.99    710.41 o 
  -3  18   1     6074.85     6092.49    257.74 o 
  -2  18   1     4433.32     4682.91    186.62 o 
  -1  18   1     4558.85     4437.32    652.63 o 
   0  18   1     2730.93     2706.96    418.59 o 
   1  18   1      198.89     -115.89    303.62 o 
   2  18   1        3.32     -128.29    242.34 o 
   3  18   1     1124.01      788.23    287.49 o 
   4  18   1     4093.00     4425.05    166.39 o 
   5  18   1     3338.92     3303.60    158.05 o 
   6  18   1     4253.04     4832.84    285.69 o 
   7  18   1    11233.92    13342.16    443.59 o 
   8  18   1     7432.08     7695.50    366.31 o 
   9  18   1    11657.25    13396.05    398.02 o 
  10  18   1     2844.28     2703.72    175.78 o 
  11  18   1     4114.31     4254.12    420.50 o 
  12  18   1     2291.49     2916.10    650.74 o 
  13  18   1     1293.41     1157.45    252.25 o 
  14  18   1      675.00      614.49    235.39 o 
  15  18   1       36.78       67.45    264.64 o 
  16  18   1       31.57     -165.97    314.26 o 
  17  18   1      313.05       65.05    398.30 o 
  18  18   1     1001.95     1576.09    617.07 o 
 -18  19   1        9.90      564.05    432.34 o 
 -17  19   1       51.33     -348.04    362.04 o 
 -16  19   1      804.46      602.44    359.71 o 
 -15  19   1     1139.81     2148.93    655.39 o 
 -14  19   1     1261.90     1757.67   1112.30 o 
 -13  19   1      535.75     1613.35    425.32 o 
 -12  19   1     2059.34     2366.77    831.28 o 
 -11  19   1     2566.15     2677.94    683.89 o 
 -10  19   1      597.19      564.70    549.27 o 
  -9  19   1      206.57      546.58    443.15 o 
  -8  19   1      117.58       29.24    157.99 o 
  -7  19   1     1345.25     1081.67    201.74 o 
  -6  19   1       36.70      255.73    141.64 o 
  -5  19   1        0.22       92.16    168.27 o 
  -4  19   1      982.56      910.91    126.02 o 
  -3  19   1      407.87      493.44     84.54 o 
  -2  19   1     1786.93      759.21    345.36 o 
  -1  19   1     2689.41     2803.29    617.07 o 
   0  19   1     1864.34     1311.55    331.41 o 
   1  19   1     1172.50      399.61    335.43 o 
   2  19   1     2161.08     1977.51    403.51 o 
   3  19   1     3024.36     3585.10    456.11 o 
   4  19   1     3532.40     3053.74    457.33 o 
   5  19   1     1925.83     1645.59    290.97 o 
   6  19   1      266.11      143.18    132.88 o 
   7  19   1        6.59        2.78     79.68 o 
   8  19   1        8.39      -48.80    140.54 o 
   9  19   1      154.03      -72.47    112.58 o 
  10  19   1      268.54      467.13    164.85 o 
  11  19   1      719.56      399.30    190.54 o 
  12  19   1     2064.01     1955.39    583.64 o 
  13  19   1     1095.47     1789.55    465.75 o 
  14  19   1      964.42      432.39    514.88 o 
  15  19   1     1118.34      974.74    565.98 o 
  16  19   1     1435.00      949.89    451.01 o 
  17  19   1      349.19     -403.12    403.12 o 
 -17  20   1      111.17      292.95    559.10 o 
 -16  20   1      252.92     -176.87    503.09 o 
 -15  20   1      190.29      -64.76    718.28 o 
 -14  20   1        4.64      457.81    374.28 o 
 -13  20   1       24.87      -75.59    966.88 o 
 -12  20   1      277.03     -152.26    344.89 o 
 -11  20   1       27.75      191.96    297.94 o 
 -10  20   1      471.85     1010.47    352.16 o 
  -9  20   1      457.76      308.63    314.07 o 
  -8  20   1      379.23      308.34    391.07 o 
  -7  20   1     1365.45      833.05    433.33 o 
  -6  20   1       54.48     -126.86    173.11 o 
  -5  20   1      398.95      232.18    212.22 o 
  -4  20   1       10.70      137.90    111.48 o 
  -3  20   1       99.34      234.39    399.95 o 
  -2  20   1       13.22      122.57    294.12 o 
  -1  20   1       53.96      188.27    312.43 o 
   0  20   1       18.36      229.76    312.69 o 
   1  20   1      248.03      401.58    313.24 o 
   2  20   1       39.28        8.88    284.65 o 
   3  20   1        8.68        4.40    365.90 o 
   4  20   1      108.40      -12.12    328.83 o 
   5  20   1        1.72       49.13    440.20 o 
   6  20   1       65.41      354.06    292.51 o 
   7  20   1      716.18      296.89    334.68 o 
   8  20   1      526.16      335.43    196.72 o 
   9  20   1     1270.50     1298.37    380.44 o 
  10  20   1        1.89      -85.01    227.64 o 
  11  20   1      184.83      380.03    322.29 o 
  12  20   1      122.71      314.86    313.45 o 
  13  20   1       26.41      534.41    284.50 o 
  14  20   1       10.57      132.06    294.78 o 
  15  20   1       24.24     -126.06    404.77 o 
  16  20   1       46.70     -229.37    395.12 o 
 -15  21   1     1485.39      699.61    601.35 o 
 -14  21   1     2485.95     1774.58    874.51 o 
 -13  21   1     2573.74     1475.87    699.61 o 
 -12  21   1     1939.97     1644.10    376.46 o 
 -11  21   1     2345.77     2636.37   1296.05 o 
 -10  21   1      432.12      709.37    290.72 o 
  -9  21   1     1408.96     1004.22    577.77 o 
  -8  21   1      660.65     1029.77    577.77 o 
  -7  21   1      343.00     -251.55    477.54 o 
  -6  21   1       61.19       25.55    452.00 o 
  -5  21   1      152.01       74.68    428.41 o 
  -4  21   1       72.66       12.37    410.73 o 
  -3  21   1     1127.87     1500.60    710.42 o 
  -2  21   1     2536.57     2084.68    556.15 o 
  -1  21   1     4560.89     4318.25    515.62 o 
   0  21   1     4161.89     4377.44    587.40 o 
   1  21   1     4146.75     3263.56    498.50 o 
   2  21   1     2547.66     2845.92    560.53 o 
   3  21   1     2254.21     1973.04    504.07 o 
   4  21   1      813.54      399.91    336.50 o 
   5  21   1     1667.44     1468.11    416.17 o 
   6  21   1     1909.76     1780.01    421.38 o 
   7  21   1      808.65      480.50    408.18 o 
   8  21   1      307.47      470.03    550.26 o 
   9  21   1      173.17     -126.86    321.20 o 
  10  21   1       30.40      482.35    740.88 o 
  11  21   1     1076.52      866.65    841.11 o 
  12  21   1     1443.84     1297.03    660.31 o 
  13  21   1     1496.04      532.57    583.66 o 
  14  21   1     1293.01     -355.70    558.12 o 
  15  21   1     1245.63      404.83    607.25 o 
 -14  22   1     1072.97      174.90    872.55 o 
 -13  22   1      247.63      573.84    622.97 o 
 -12  22   1       37.14     -648.52    648.52 o 
 -10  22   1      504.56     -200.45    599.39 o 
  -9  22   1     2661.25     1725.45    624.93 o 
  -8  22   1     2467.83     1352.06    676.03 o 
  -7  22   1     3999.74     3207.21    776.25 o 
  -6  22   1     4985.38     4665.39    902.03 o 
  -5  22   1     3636.26     2407.37    701.58 o 
  -4  22   1     5292.24     5287.89    883.36 o 
  -3  22   1     4969.15     5356.22   1008.15 o 
  -2  22   1     2960.71     2656.71    992.43 o 
  -1  22   1     1194.78     1021.24    416.44 o 
   0  22   1      694.06      298.76   1127.04 o 
   1  22   1      673.45      217.79    401.11 o 
   2  22   1        0.59      431.88    447.78 o 
   3  22   1     1232.90     1299.73    412.56 o 
   4  22   1      741.93      363.64    380.06 o 
   5  22   1     1411.48     1069.62    608.23 o 
   6  22   1     2818.65     2629.04    532.14 o 
   7  22   1     1836.16     2127.02    524.98 o 
   8  22   1     1333.33     1940.70    495.28 o 
   9  22   1     3606.70     3473.16    521.10 o 
  10  22   1     2780.14     2464.36    762.50 o 
  11  22   1     3244.50     2686.43    811.63 o 
  12  22   1     2931.47     2757.18    960.98 o 
  13  22   1      962.30      605.28    630.83 o 
  14  22   1      142.15      353.74    554.19 o 
 -13  23   1      912.09      -74.68    621.00 o 
 -12  23   1     1189.17     -100.23    868.62 o 
 -11  23   1      740.80      224.03    646.55 o 
 -10  23   1      691.09     -448.07    571.87 o 
  -9  23   1      243.20     -573.84    573.84 o 
  -8  23   1       99.60       49.13    573.84 o 
  -7  23   1        6.11        0.00    550.26 o 
  -6  23   1        8.99     -149.36    499.16 o 
  -5  23   1      101.71      524.71    575.80 o 
  -4  23   1      171.48      375.35    524.71 o 
  -3  23   1      392.79      962.11    404.13 o 
  -2  23   1      958.14      653.97    451.88 o 
  -1  23   1      208.45      449.68    396.96 o 
   0  23   1     1154.44      669.33    470.40 o 
   1  23   1      650.40      291.90    814.58 o 
   2  23   1     1078.54      269.31    396.55 o 
   3  23   1     1183.66      155.85    449.03 o 
   4  23   1     1197.13      336.73    475.58 o 
   5  23   1      323.80     -294.17    391.12 o 
   6  23   1      800.11      711.45    437.26 o 
   7  23   1        8.75      145.60    438.24 o 
   8  23   1      606.83      417.49    431.44 o 
   9  23   1        0.72      -22.88    784.12 o 
  10  23   1       83.02      758.57    909.89 o 
  11  23   1       60.40        0.00    630.83 o 
  12  23   1      515.81      880.41    754.64 o 
 -11  24   1       42.84      247.62    642.62 o 
 -10  24   1      253.23      520.78    644.59 o 
  -9  24   1       16.52     -894.17    894.17 o 
  -8  24   1       11.37     1715.62    994.39 o 
  -7  24   1      241.61     -847.00    847.00 o 
  -5  24   1      582.31     -100.23    821.45 o 
  -4  24   1      493.62      298.71    597.42 o 
  -3  24   1      825.30     -273.16    621.00 o 
  -2  24   1      356.58      907.69    445.12 o 
  -1  24   1      170.15     -580.84    580.84 o 
   0  24   1      134.95     -311.31    405.03 o 
   1  24   1      108.63     -560.24    803.77 o 
   2  24   1      147.08     1099.43    564.01 o 
   3  24   1      264.43      295.45    488.86 o 
   4  24   1       60.21      218.14    532.57 o 
   5  24   1      311.20      385.18    626.90 o 
   6  24   1       70.80     -755.25   1300.96 o 
   7  24   1      173.83      264.75    544.40 o 
   8  24   1       35.19      437.10    534.65 o 
   9  24   1      166.39       25.55    654.41 o 
  10  24   1      160.32     -174.90    677.99 o 
  -7  25   1      279.26     -247.62    619.04 o 
  -5  25   1      220.93     -843.07    868.62 o 
  -4  25   1       33.71     1412.98   1041.56 o 
  -3  25   1      317.34      -49.13    644.59 o 
  -2  25   1      922.39      495.23    691.75 o 
  -1  25   1     2189.85     1739.20    744.81 o 
   0  25   1     2469.95     1973.42    611.54 o 
   1  25   1     2584.96     2484.19   1005.20 o 
   2  25   1     1882.98     2127.01    559.76 o 
   3  25   1     1353.97      858.79    497.48 o 
   4  25   1     2299.82     2253.79    596.91 o 
   5  25   1      618.29     -660.06    660.06 o 
   6  25   1      322.34     -764.73    774.29 o 
   7  25   1      172.66      -61.09    815.56 o 
   8  25   1       32.57      198.24    969.83 o 
  -1  26   1      885.19     -713.37    713.37 o 
   0  26   1      502.45     -579.98    579.98 o 
   1  26   1      112.73      203.56    492.84 o 
   2  26   1        1.40     -850.93   1019.94 o 
   3  26   1      231.52      797.87    748.74 o 
   4  26   1     1176.84     1969.13   1153.57 o 
   5  26   1     1276.15      835.21    811.63 o 
 -25   0   2      881.07     1348.13    921.68 o 
 -24   0   2     1805.97     1399.22    711.40 o 
 -23   0   2     2528.91     3142.36    953.12 o 
 -22   0   2     3494.53     5038.77    835.21 o 
 -21   0   2     1578.14      599.39    455.93 o 
 -20   0   2     2008.25     1729.38    505.06 o 
 -19   0   2      528.36      577.77    408.76 o 
 -18   0   2       29.26     -169.01    457.89 o 
 -17   0   2     1374.10     1422.38    316.15 o 
 -16   0   2     5226.38     6033.02    484.59 o 
 -15   0   2    17030.67    17844.19    819.80 o 
 -14   0   2     3715.66     4256.95    387.33 o 
 -13   0   2     9868.22     9508.33    763.48 o 
 -12   0   2    39051.82    41354.70   1331.17 o 
 -11   0   2     7490.89     7166.31    780.18 o 
 -10   0   2    32484.24    32481.01   1088.56 o 
  -9   0   2    23064.46    24207.55    842.98 o 
  -8   0   2    16476.65    16431.93    662.86 o 
  -7   0   2    34104.14    35452.37   1676.32 o 
  -6   0   2    14053.76    14931.36    504.20 o 
  -5   0   2     4602.96     4674.13    236.92 o 
  -4   0   2     5452.48     5127.54    282.99 o 
  -3   0   2     2910.15     3233.95    330.15 o 
  -2   0   2     2619.55     2407.23    167.04 o 
  -1   0   2     1435.29     1247.69    203.40 o 
   0   0   2   117013.23   120742.76   2941.77 o 
   1   0   2     7496.86     7084.79    245.96 o 
   2   0   2      896.09      795.91     84.77 o 
   3   0   2    56581.91    56349.89   1592.64 o 
   4   0   2    45389.64    47365.47   2449.62 o 
   5   0   2     4164.90     3374.56    217.66 o 
   6   0   2    29561.11    30026.69    931.60 o 
   7   0   2    10660.76    10505.55    304.01 o 
   8   0   2    17888.67    18867.74    982.60 o 
   9   0   2      295.38      285.66    147.17 o 
  10   0   2     1195.78     1199.49    363.56 o 
  11   0   2     8719.84     9446.73    487.16 o 
  12   0   2     6548.02     7138.82    425.83 o 
  13   0   2     8211.89     9020.91    527.37 o 
  14   0   2    14202.86    16118.59    812.07 o 
  15   0   2    17164.37    17418.40    876.33 o 
  16   0   2    16742.45    16367.55    876.63 o 
  17   0   2     2571.49     4018.84    670.13 o 
  18   0   2    10521.25     9476.20   1071.03 o 
  19   0   2     1805.43     2108.66    664.24 o 
  20   0   2      958.95      188.66    660.31 o 
  21   0   2     1328.93     1692.04    729.09 o 
  22   0   2       38.34      -47.16    701.58 o 
  24   0   2      147.72     -418.59    534.53 o 
  25   0   2      451.84     1110.34    786.08 o 
 -25   1   2       29.00       23.58    662.27 o 
 -24   1   2      140.41      821.40    444.44 o 
 -23   1   2      890.88      410.67    378.34 o 
 -22   1   2      963.99      695.90    363.05 o 
 -21   1   2     1774.10     2039.93    454.12 o 
 -20   1   2     2372.43     2089.64    490.32 o 
 -19   1   2      732.34      819.29    294.76 o 
 -18   1   2     1550.02     2043.18    349.88 o 
 -17   1   2     3025.32     2528.04    443.06 o 
 -16   1   2    11001.59    12410.73    494.58 o 
 -15   1   2     1138.06     1713.91    251.92 o 
 -14   1   2    11878.43    12372.98    881.88 o 
 -13   1   2      276.36      189.18    273.63 o 
 -12   1   2      225.73      293.05    138.54 o 
 -11   1   2     8383.02     8914.19    321.97 o 
 -10   1   2      363.80      422.25    120.72 o 
  -9   1   2     2347.44     2175.21    180.69 o 
  -8   1   2     1434.79     1487.91    116.57 o 
  -7   1   2     5729.41     5556.30    197.03 o 
  -6   1   2     9197.22     8524.07    242.85 o 
  -5   1   2    12697.56    12706.77    296.10 o 
  -4   1   2     7123.51     6821.80    188.67 o 
  -3   1   2    14497.58    13841.32    298.39 o 
  -2   1   2    51682.40    51355.47    961.83 o 
  -1   1   2    21807.01    21626.92    397.42 o 
   0   1   2    17780.58    17792.36    389.49 o 
   1   1   2     4723.49     4364.66    136.05 o 
   2   1   2     2761.02     2903.43    107.18 o 
   3   1   2    22335.22    22612.16    502.88 o 
   4   1   2      332.41      196.81     59.32 o 
   5   1   2      661.76      675.00    113.18 o 
   6   1   2    28293.10    28413.37    533.13 o 
   7   1   2    20116.16    21091.48    419.37 o 
   8   1   2    13955.04    13011.92    313.35 o 
   9   1   2     5935.57     5208.92    223.85 o 
  10   1   2    10506.92     9680.21    321.20 o 
  11   1   2    14046.52    14201.21    440.05 o 
  12   1   2     8168.39     7656.23    345.77 o 
  13   1   2     7619.77     8045.61    382.63 o 
  14   1   2     3870.05     4400.17    354.54 o 
  15   1   2      189.15      381.94    195.95 o 
  16   1   2      283.20      190.77    211.60 o 
  17   1   2       83.84      135.94    210.73 o 
  18   1   2        3.82     -235.54    235.54 o 
  19   1   2      195.74       47.16    268.19 o 
  20   1   2     1416.16     1131.43    376.34 o 
  21   1   2      642.66      835.70    668.17 o 
  22   1   2     3067.89     3044.67    519.30 o 
  23   1   2     2402.51     2479.66    509.93 o 
  24   1   2      762.14     1253.78    799.84 o 
  25   1   2      887.47      949.19    717.30 o 
 -25   2   2       90.86      -70.78    662.27 o 
 -24   2   2       98.22     -475.58    475.58 o 
 -23   2   2       16.54      266.53    618.06 o 
 -22   2   2        6.66      455.16    526.67 o 
 -21   2   2      325.90      -17.84    295.63 o 
 -20   2   2      721.24      618.36    338.63 o 
 -19   2   2      327.92      456.68    238.84 o 
 -18   2   2      213.88      619.87    263.63 o 
 -17   2   2      181.94      190.31    180.41 o 
 -16   2   2     1534.60     1471.41    225.42 o 
 -15   2   2       68.21       84.81    172.53 o 
 -14   2   2      194.80      280.98    161.46 o 
 -13   2   2       14.06      -26.11    126.03 o 
 -12   2   2      279.78      138.97    127.25 o 
 -11   2   2      724.84      717.84    162.58 o 
 -10   2   2      348.77      201.81    227.77 o 
  -9   2   2     3469.14     3714.43    192.11 o 
  -8   2   2     1565.79     1621.83    169.06 o 
  -7   2   2     2574.79     2502.82    131.91 o 
  -6   2   2     2575.02     2668.04    150.44 o 
  -5   2   2     2668.16     2519.69    119.63 o 
  -4   2   2     3027.70     2966.72    117.82 o 
  -3   2   2    17203.37    18599.96    455.55 o 
  -2   2   2      496.71      428.80     62.58 o 
  -1   2   2      154.09      165.73     39.17 o 
   0   2   2     1809.20     1644.01     94.74 o 
   1   2   2     2704.69     2474.79     95.40 o 
   2   2   2    18222.82    19011.73    395.31 o 
   3   2   2     8217.37     7937.81    305.78 o 
   4   2   2        1.33       18.34     52.08 o 
   5   2   2     1994.30     1805.72    179.20 o 
   6   2   2     6790.88     6082.91    185.38 o 
   7   2   2      149.75      105.75     53.02 o 
   8   2   2      178.91      174.60    109.52 o 
   9   2   2       95.65      -47.75    150.34 o 
  10   2   2     1143.88      850.78    146.36 o 
  11   2   2       57.87      -66.38    135.09 o 
  12   2   2      295.07      259.20    121.21 o 
  13   2   2        4.37       47.01    124.28 o 
  14   2   2      152.11      -34.04    275.43 o 
  15   2   2       28.08      215.13    218.88 o 
  16   2   2      510.09      303.90    221.25 o 
  17   2   2      708.41      492.22    270.10 o 
  18   2   2        0.42       31.33    403.85 o 
  19   2   2      231.62       10.84    414.66 o 
  20   2   2       82.05      341.04    322.29 o 
  21   2   2       24.53      153.29    315.44 o 
  22   2   2       43.51     -236.03    345.60 o 
  23   2   2       28.76       40.88    347.53 o 
  24   2   2       61.57     -162.17    409.08 o 
  25   2   2        6.98     -161.15    672.10 o 
 -25   3   2       23.21        1.36    467.25 o 
 -24   3   2        5.27     -256.55    481.96 o 
 -23   3   2        2.68     -127.87    449.34 o 
 -22   3   2      326.62      -76.32    417.48 o 
 -21   3   2      518.27      358.47    310.54 o 
 -20   3   2     2392.72     1352.59    333.38 o 
 -19   3   2     3211.68     3452.86    575.80 o 
 -18   3   2     6641.82     7399.41    376.63 o 
 -17   3   2     1237.43     1326.37    249.60 o 
 -16   3   2     4817.90     5149.12    333.11 o 
 -15   3   2     1315.16     1241.29    302.30 o 
 -14   3   2     5946.97     6575.54    364.21 o 
 -13   3   2     1111.30     1005.85    168.49 o 
 -12   3   2     2784.83     2645.11    286.49 o 
 -11   3   2      206.08      118.71    104.76 o 
 -10   3   2      801.38      420.62    110.72 o 
  -9   3   2      338.07      319.57    115.21 o 
  -8   3   2     7630.12     8046.06    313.33 o 
  -7   3   2    13819.98    13171.03    337.30 o 
  -6   3   2    18570.40    18934.29    430.42 o 
  -5   3   2    43082.32    43385.64    838.57 o 
  -4   3   2    37477.36    38532.00    755.16 o 
  -3   3   2     9097.20     9022.89    217.17 o 
  -2   3   2    20081.63    19066.81    371.61 o 
  -1   3   2    16527.16    17329.59    298.42 o 
   0   3   2    98558.41   104752.04   1876.38 o 
   1   3   2     5146.72     4990.85    161.53 o 
   2   3   2      426.55      263.68     59.86 o 
   3   3   2     1806.02     1936.31     94.82 o 
   4   3   2    18505.15    20207.01    407.34 o 
   5   3   2     1549.44     1638.08     89.79 o 
   6   3   2    10362.46     9924.96    226.81 o 
   7   3   2     6640.91     6020.25    204.46 o 
   8   3   2     9543.31     9056.75    230.56 o 
   9   3   2    10007.16     9740.75    252.60 o 
  10   3   2    11081.28    11567.85    367.91 o 
  11   3   2     5693.12     4905.84    273.69 o 
  12   3   2     9041.54     9324.78    366.67 o 
  13   3   2     6984.99     6994.49    325.45 o 
  14   3   2     4125.09     4198.41    339.25 o 
  15   3   2     1868.73     1589.92    296.13 o 
  16   3   2     3593.72     3151.55    287.99 o 
  17   3   2        2.37      -14.67    240.76 o 
  18   3   2      680.13      428.10    268.89 o 
  19   3   2      809.39      827.45    317.52 o 
  20   3   2     1545.12     1572.93    431.36 o 
  21   3   2      969.34      862.69    389.11 o 
  22   3   2     2607.54     3148.01    592.18 o 
  23   3   2     1226.67     1234.53    495.82 o 
  24   3   2     3073.03     3329.50    636.39 o 
  25   3   2     1830.84      556.15    695.68 o 
 -25   4   2     1245.15     1063.67    611.18 o 
 -24   4   2     3310.26     4808.65    711.24 o 
 -23   4   2     2865.80     3651.11    700.59 o 
 -22   4   2     4211.76     4283.91    655.71 o 
 -21   4   2     3667.89     3415.81    489.82 o 
 -20   4   2     2276.68     1864.70    240.62 o 
 -19   4   2     1493.28     1226.82    190.85 o 
 -18   4   2      299.76      210.52    265.82 o 
 -17   4   2      852.35      589.21    168.59 o 
 -16   4   2     5667.84     6016.63    391.98 o 
 -15   4   2     3807.10     4158.48    301.02 o 
 -14   4   2     4390.52     4513.53    276.25 o 
 -13   4   2    15070.76    16216.56    499.46 o 
 -12   4   2    22369.52    22495.67    620.38 o 
 -11   4   2    33709.18    35134.52    967.37 o 
 -10   4   2    37574.58    40008.29    934.63 o 
  -9   4   2     4155.12     2994.03    255.00 o 
  -8   4   2    35514.79    36823.54    770.66 o 
  -7   4   2    17587.90    18060.91    453.84 o 
  -6   4   2    11193.84    11070.76    294.05 o 
  -5   4   2      142.02      181.71     68.36 o 
  -4   4   2      365.40      518.16     62.05 o 
  -3   4   2     5986.24     5582.89    160.34 o 
  -2   4   2   105273.80   107202.89   1546.53 o 
  -1   4   2      300.04      312.89     40.02 o 
   0   4   2     2271.75     1925.29     86.41 o 
   1   4   2     5258.48     5165.43    151.61 o 
   2   4   2    49356.05    50710.28    877.78 o 
   3   4   2    43367.52    44136.87    772.99 o 
   4   4   2    78387.64    79521.95   1407.46 o 
   5   4   2    57296.04    56810.51    994.16 o 
   6   4   2    21568.91    20099.29    424.57 o 
   7   4   2    32341.78    32389.46   1176.36 o 
   8   4   2    37708.67    40276.20    860.35 o 
   9   4   2      229.01      220.42     58.06 o 
  10   4   2       46.61       61.49    181.25 o 
  11   4   2     4297.03     4303.36    287.91 o 
  12   4   2     3538.84     3531.09    248.04 o 
  13   4   2     4519.50     5242.65    311.05 o 
  14   4   2     5517.12     5747.73    379.81 o 
  15   4   2     1092.79      908.00    207.02 o 
  16   4   2     9217.30     9916.24    465.48 o 
  17   4   2     8705.18     8839.27    798.85 o 
  18   4   2     6476.58     6295.47    604.46 o 
  19   4   2     4936.17     6061.63   1348.13 o 
  20   4   2     4630.54     4404.25   1029.77 o 
  21   4   2      350.84      664.20    536.50 o 
  22   4   2      841.92      328.79    358.62 o 
  23   4   2      288.82      633.66    423.88 o 
  24   4   2        6.11      155.36    483.69 o 
 -25   5   2       67.52     -427.93    734.00 o 
 -24   5   2        4.87     -498.63    498.63 o 
 -23   5   2      212.71       25.16    712.39 o 
 -22   5   2      257.66       95.27    595.46 o 
 -21   5   2      158.82       61.31    418.59 o 
 -20   5   2      305.10      321.23    191.76 o 
 -19   5   2     1949.72     1847.95    282.52 o 
 -18   5   2     1612.73     1222.39    305.26 o 
 -17   5   2     1425.52     1038.73    168.59 o 
 -16   5   2     5706.70     6342.64    305.87 o 
 -15   5   2     6728.61     7182.05    410.67 o 
 -14   5   2     1566.16     1635.18    162.70 o 
 -13   5   2      272.66      331.86    116.83 o 
 -12   5   2       80.49       27.76    113.78 o 
 -11   5   2      146.03      101.47    122.70 o 
 -10   5   2     1335.23     1188.95    267.27 o 
  -9   5   2     7702.98     8065.27    348.33 o 
  -8   5   2     2609.55     2526.12    158.81 o 
  -7   5   2    12091.23    12067.73    314.00 o 
  -6   5   2    21916.79    20863.27    607.67 o 
  -5   5   2     7236.49     6836.13    240.92 o 
  -4   5   2    26755.35    26652.47    556.27 o 
  -3   5   2    41325.62    42770.66    809.73 o 
  -2   5   2      235.23      391.82     43.11 o 
  -1   5   2      174.79      239.42     53.22 o 
   0   5   2     3066.66     3243.11    101.43 o 
   1   5   2     3127.69     3401.30    105.48 o 
   2   5   2     7436.96     7659.86    202.96 o 
   3   5   2     1797.83     1822.60     85.36 o 
   4   5   2     3306.36     3208.01    202.69 o 
   5   5   2      751.54      868.58     84.01 o 
   6   5   2     8820.52     8997.51    231.60 o 
   7   5   2    32154.32    32332.46    666.91 o 
   8   5   2     8535.72     8236.79    208.91 o 
   9   5   2    10811.64    10477.75    345.41 o 
  10   5   2     8085.24     7417.50    349.74 o 
  11   5   2    13496.40    12987.57    434.63 o 
  12   5   2     3931.68     3936.41    281.19 o 
  13   5   2     3923.94     3553.41    257.75 o 
  14   5   2       20.12     -212.94    287.34 o 
  15   5   2     4541.32     4728.02    339.93 o 
  16   5   2      176.63       33.13    200.87 o 
  17   5   2     1829.82     1647.05    448.07 o 
  18   5   2        2.12      283.80    570.89 o 
  19   5   2      766.11      637.35    351.28 o 
  20   5   2      396.00      853.58    364.51 o 
  21   5   2     2590.47     2781.99    454.97 o 
  22   5   2     4604.48     5127.77    790.01 o 
  23   5   2     1247.89     1007.79    668.17 o 
  24   5   2     1149.36     1878.73    564.01 o 
 -25   6   2        0.22     -307.00    520.41 o 
 -24   6   2      144.85     -391.17    434.28 o 
 -23   6   2        6.15      237.90    376.02 o 
 -22   6   2       57.45      511.05    792.96 o 
 -21   6   2        2.32      -71.83    452.98 o 
 -20   6   2       71.91      -56.47    187.64 o 
 -19   6   2      770.20      396.13    181.25 o 
 -18   6   2       74.21      177.11    232.01 o 
 -17   6   2      405.49      303.56    233.70 o 
 -16   6   2     1110.22      587.24    151.67 o 
 -15   6   2       92.37       19.83    198.27 o 
 -14   6   2     1714.20     1444.42    187.68 o 
 -13   6   2       41.07       50.85    114.53 o 
 -12   6   2       45.17        5.15    110.81 o 
 -11   6   2       21.03      -39.01     88.38 o 
 -10   6   2     1758.47     1679.46    176.79 o 
  -9   6   2      693.84      746.00    102.19 o 
  -8   6   2     1075.81     1084.81    106.47 o 
  -7   6   2     1330.30     1294.08    110.14 o 
  -6   6   2     1530.59     1415.91     95.99 o 
  -5   6   2      275.16      285.45     58.51 o 
  -4   6   2     1697.93     1650.76     85.03 o 
  -3   6   2      325.94      320.42     43.24 o 
  -2   6   2     5410.28     5449.42    185.70 o 
  -1   6   2     1942.35     2229.07    100.17 o 
   0   6   2     2930.55     3087.93    110.90 o 
   1   6   2     2470.77     2320.90     93.94 o 
   2   6   2    13629.97    14694.22    315.14 o 
   3   6   2     9216.10     9029.66    231.90 o 
   4   6   2      920.78      903.90     78.90 o 
   5   6   2     3759.16     4190.81    132.57 o 
   6   6   2    16678.65    18278.46    364.78 o 
   7   6   2     1177.27      998.13     91.47 o 
   8   6   2     1699.45     1754.37     89.47 o 
   9   6   2        6.70      -93.19     93.19 o 
  10   6   2     2017.78     1852.09    165.16 o 
  11   6   2        5.93       32.97     70.18 o 
  12   6   2      163.14      207.62    126.99 o 
  13   6   2       46.96     -157.43    157.43 o 
  14   6   2       48.34     -291.31    291.31 o 
  15   6   2      236.01      222.88    346.91 o 
  16   6   2      314.09      -83.67    174.87 o 
  17   6   2       60.07      143.21    271.93 o 
  18   6   2       39.29      221.50    312.11 o 
  19   6   2        3.66        5.33    424.48 o 
  20   6   2      260.99      330.15    400.90 o 
  21   6   2       76.93     -240.56    594.47 o 
  22   6   2       31.84      300.86    556.15 o 
  23   6   2       41.60      235.37    375.81 o 
  24   6   2       24.70     -138.94    490.79 o 
 -25   7   2       76.04      452.00   1071.03 o 
 -24   7   2       18.99      115.05    435.04 o 
 -23   7   2      190.38     -424.48    776.25 o 
 -22   7   2      508.49      497.63    400.37 o 
 -21   7   2     2702.25     1733.71    472.41 o 
 -20   7   2     4141.64     4249.27    386.24 o 
 -19   7   2     2216.18     1784.44    207.83 o 
 -18   7   2     2698.28     2758.06    275.72 o 
 -17   7   2      186.80      219.40    158.11 o 
 -16   7   2     1794.81     1712.37    347.38 o 
 -15   7   2     1471.50     1438.73    256.48 o 
 -14   7   2     2567.23     2434.38    205.28 o 
 -13   7   2     7535.23     7657.68    401.95 o 
 -12   7   2     3655.56     3332.74    198.46 o 
 -11   7   2     3152.58     2998.52    169.79 o 
 -10   7   2     1872.13     1794.68    182.52 o 
  -9   7   2       66.48       89.62     85.78 o 
  -8   7   2     8491.48     9320.71    258.11 o 
  -7   7   2    12195.86    12494.01    308.17 o 
  -6   7   2    12289.36    11647.87    275.45 o 
  -5   7   2    13738.24    12986.49    301.51 o 
  -4   7   2     5775.22     4916.79    191.40 o 
  -3   7   2     2491.85     2162.09    117.48 o 
  -2   7   2     9933.51     9167.58    247.30 o 
  -1   7   2     1281.21     1403.17    100.23 o 
   0   7   2      158.05      221.71     41.09 o 
   1   7   2     1022.91      942.98     89.45 o 
   2   7   2     4879.25     4843.25    129.35 o 
   3   7   2      268.73      364.66     55.48 o 
   4   7   2     2290.84     2313.99    104.48 o 
   5   7   2    20819.20    21704.41    888.09 o 
   6   7   2     6921.48     7027.81    173.88 o 
   7   7   2     5687.28     5560.42    157.76 o 
   8   7   2    29626.45    30011.37    529.03 o 
   9   7   2     4613.83     4215.95    158.10 o 
  10   7   2     5037.28     4756.98    194.52 o 
  11   7   2     9108.30     9044.67    274.48 o 
  12   7   2     2972.37     3027.15    283.09 o 
  13   7   2     1638.55     1803.33    198.30 o 
  14   7   2     1884.92     2043.43    249.41 o 
  15   7   2      859.69      614.03    231.38 o 
  16   7   2       23.69       41.43    252.45 o 
  17   7   2      358.83      -25.24    267.01 o 
  18   7   2     1949.20     1677.10    396.74 o 
  19   7   2      313.34     -343.71    807.70 o 
  20   7   2     2827.92     1063.17    518.81 o 
  21   7   2     2376.85     1000.22    408.78 o 
  22   7   2     2272.67      907.40    399.92 o 
  23   7   2     1892.54     1737.61    523.42 o 
  24   7   2     1928.68     2729.80    751.69 o 
 -24   8   2     3181.50     2889.19   1178.14 o 
 -23   8   2     2758.25     3435.60    636.82 o 
 -22   8   2     2160.43     2348.76    445.33 o 
 -21   8   2     1572.84     1720.44    686.84 o 
 -20   8   2      209.70       69.08    229.51 o 
 -19   8   2      465.27      436.65    270.42 o 
 -18   8   2      134.16      168.15    137.15 o 
 -17   8   2        4.26      388.86    160.56 o 
 -16   8   2     2409.97     2155.88    318.55 o 
 -15   8   2     1361.05     1161.85    172.78 o 
 -14   8   2     9496.95    10418.86    397.13 o 
 -13   8   2     6705.01     6980.81    280.31 o 
 -12   8   2     7533.28     8048.26    284.62 o 
 -11   8   2    19425.44    20019.97    513.66 o 
 -10   8   2    18490.27    19128.75    457.37 o 
  -9   8   2    18010.25    18078.28    424.62 o 
  -8   8   2    25985.48    27405.73    574.26 o 
  -7   8   2     1188.47      893.42    101.43 o 
  -6   8   2     6208.64     6365.05    194.28 o 
  -5   8   2     3008.01     3091.68    146.65 o 
  -4   8   2        9.56       62.69     76.02 o 
  -3   8   2     1961.69     1942.41     75.37 o 
  -2   8   2     2579.45     2638.29     88.92 o 
  -1   8   2     2022.02     1855.74    103.11 o 
   0   8   2    22076.35    22234.98    372.92 o 
   1   8   2    47502.92    49782.11    792.34 o 
   2   8   2    16613.88    15897.73    305.61 o 
   3   8   2    39614.60    40948.35    686.35 o 
   4   8   2    29561.02    28291.98    581.72 o 
   5   8   2    33631.59    34215.48    554.21 o 
   6   8   2    24171.81    25130.41    470.98 o 
   7   8   2     3928.13     3752.71    151.49 o 
   8   8   2      800.41      800.26     95.70 o 
   9   8   2     1883.40     1727.06    121.27 o 
  10   8   2      118.76       35.63     80.07 o 
  11   8   2     3897.72     3948.45    300.33 o 
  12   8   2     3507.10     3658.15    233.09 o 
  13   8   2     4631.17     5057.45    310.71 o 
  14   8   2    10915.56    11579.55    469.70 o 
  15   8   2     8358.91     9206.16    449.98 o 
  16   8   2     7531.69     8157.58    459.57 o 
  17   8   2     3833.66     4375.88    458.59 o 
  18   8   2     4147.94     4838.61    499.57 o 
  19   8   2     2576.31     3043.60    492.06 o 
  20   8   2     2412.19     2237.97    405.70 o 
  21   8   2     2151.53     1838.48    434.84 o 
  22   8   2     1643.27     1297.76    514.21 o 
  23   8   2        8.48     -326.22    512.92 o 
  24   8   2       24.43      -38.06    737.93 o 
 -24   9   2      381.70      -42.73   1339.28 o 
 -23   9   2      383.79     -332.22    621.00 o 
 -22   9   2      325.53      429.16    562.68 o 
 -21   9   2     1402.66     1372.61    387.22 o 
 -20   9   2     1107.86      876.56    278.01 o 
 -19   9   2     1620.95     1454.85    346.15 o 
 -18   9   2     2422.10     1789.05    215.48 o 
 -17   9   2     5556.56     5111.69    482.83 o 
 -16   9   2     5593.31     5441.02    276.26 o 
 -15   9   2     2679.62     2740.38    399.63 o 
 -14   9   2     3098.39     2876.46    235.82 o 
 -13   9   2       50.84      123.39    145.97 o 
 -12   9   2     1004.62      951.58    169.28 o 
 -11   9   2       47.65       26.28     88.86 o 
 -10   9   2      149.65       25.95    110.83 o 
  -9   9   2      501.84      583.43    163.67 o 
  -8   9   2     3087.37     2862.40    239.45 o 
  -7   9   2     2326.09     2141.67    128.12 o 
  -6   9   2    10451.08    10407.39    267.13 o 
  -5   9   2    21868.29    23005.18    563.08 o 
  -4   9   2    12487.52    12076.12    271.10 o 
  -3   9   2    21649.28    22713.61    426.84 o 
  -2   9   2    16387.33    17269.09    329.02 o 
  -1   9   2    15613.72    15384.38    427.07 o 
   0   9   2    24869.31    25823.91    499.94 o 
   1   9   2     4166.12     3965.02    162.56 o 
   2   9   2     3262.02     3831.83    119.93 o 
   3   9   2      170.64      139.88     79.71 o 
   4   9   2     3727.78     3938.15    176.14 o 
   5   9   2      158.14      220.33     65.83 o 
   6   9   2     1502.30     1307.66     90.17 o 
   7   9   2     7670.88     7632.61    205.02 o 
   8   9   2    18091.09    18764.22    453.05 o 
   9   9   2     5704.74     5006.58    185.43 o 
  10   9   2     3777.13     3441.73    164.34 o 
  11   9   2    10188.10    10079.05    347.44 o 
  12   9   2     2978.97     2815.32    194.69 o 
  13   9   2    11619.97    12803.73    430.37 o 
  14   9   2     1479.22     1323.07    200.27 o 
  15   9   2      711.42      383.82    229.68 o 
  16   9   2      397.20      380.40    277.85 o 
  17   9   2       11.20      639.10    268.15 o 
  18   9   2      372.72     -219.38    550.26 o 
  19   9   2       96.68      -63.03    273.58 o 
  20   9   2      779.71      541.90    426.45 o 
  21   9   2      765.23      106.45    345.33 o 
  22   9   2      415.77      777.62    430.88 o 
  23   9   2      715.79      682.01    441.12 o 
 -24  10   2       52.08     -518.81    518.81 o 
 -23  10   2        0.31     -524.26    878.44 o 
 -22  10   2       39.56      344.64    370.17 o 
 -21  10   2       21.12     -446.10    446.10 o 
 -20  10   2       18.63      -90.47    202.89 o 
 -19  10   2        2.00      -73.53    242.58 o 
 -18  10   2      508.60       -2.78    203.07 o 
 -17  10   2        6.66      141.85    163.08 o 
 -16  10   2      519.63      544.96    201.77 o 
 -15  10   2      232.53      548.16    132.43 o 
 -14  10   2      362.58      172.24    118.22 o 
 -13  10   2      408.38       83.81    221.02 o 
 -12  10   2       10.30      138.59    118.63 o 
 -11  10   2      268.71      197.14    189.78 o 
 -10  10   2     1539.98     1411.61    139.99 o 
  -9  10   2      885.93      684.25    100.85 o 
  -8  10   2     3448.72     3405.11    200.00 o 
  -7  10   2     2876.84     3192.68    146.24 o 
  -6  10   2       70.93      111.93     52.05 o 
  -5  10   2      120.01       93.02    105.99 o 
  -4  10   2     1498.07     1622.42     84.95 o 
  -3  10   2      676.44      676.12     69.18 o 
  -2  10   2      450.52      376.38    103.57 o 
  -1  10   2      808.63      892.83    106.55 o 
   0  10   2        3.89       67.98     82.51 o 
   1  10   2      625.30      514.91     54.67 o 
   2  10   2      539.42      678.76     54.36 o 
   3  10   2      461.60      393.39    136.18 o 
   4  10   2     7509.16     7800.74    190.04 o 
   5  10   2    13732.42    14324.59    335.80 o 
   6  10   2     1783.93     1598.41    113.74 o 
   7  10   2        0.60      -38.23     68.18 o 
   8  10   2        0.47       19.19     73.68 o 
   9  10   2      197.99       81.45     93.82 o 
  10  10   2      317.83      236.96    115.64 o 
  11  10   2      973.14      654.12    177.57 o 
  12  10   2      696.84      518.78    188.66 o 
  13  10   2      309.29      148.28    252.05 o 
  14  10   2        5.67       15.25    176.94 o 
  15  10   2        5.19      -27.20    159.11 o 
  16  10   2       28.41     -205.93    205.93 o 
  17  10   2      353.13      141.80    261.37 o 
  18  10   2       58.20      377.37    314.81 o 
  19  10   2      150.86      185.12    294.51 o 
  20  10   2       14.38     -172.59    322.31 o 
  21  10   2       27.88     -136.42    507.94 o 
  22  10   2        0.19       45.20    526.67 o 
  23  10   2       50.69     -394.31    414.92 o 
 -23  11   2       76.85      239.78    422.71 o 
 -22  11   2      622.06     -155.01    496.21 o 
 -21  11   2     1339.76      690.38    401.88 o 
 -20  11   2     1747.39     1222.68    309.08 o 
 -19  11   2     2920.47     2927.84    368.39 o 
 -18  11   2     6029.92     6813.66    717.57 o 
 -17  11   2     5645.61     6602.80    612.69 o 
 -16  11   2     2476.38     2198.43    238.91 o 
 -15  11   2     1779.27     1651.80    338.36 o 
 -14  11   2     1395.56     1447.29    191.37 o 
 -13  11   2     4198.73     4071.32    267.26 o 
 -12  11   2     4528.80     4478.95    266.15 o 
 -11  11   2      645.06      535.32    141.77 o 
 -10  11   2     2967.67     3124.80    398.56 o 
  -9  11   2      955.51      873.15    190.79 o 
  -8  11   2     5585.41     5976.16    218.34 o 
  -7  11   2     7571.61     7800.21    226.75 o 
  -6  11   2    14244.73    14666.79    337.20 o 
  -5  11   2    12042.13    12236.64    505.75 o 
  -4  11   2    10642.27    10698.74    254.89 o 
  -3  11   2    11202.74    11082.50    592.15 o 
  -2  11   2    10984.36    11791.34    378.13 o 
  -1  11   2    21117.85    20364.81    580.38 o 
   0  11   2     5354.55     5399.93    377.86 o 
   1  11   2      554.65      570.50     56.25 o 
   2  11   2       90.68       35.09     41.60 o 
   3  11   2      733.71      395.63    133.24 o 
   4  11   2       30.00      -67.41     67.41 o 
   5  11   2      669.16      565.94     76.11 o 
   6  11   2     2838.80     2871.02    131.12 o 
   7  11   2      212.42      106.82     82.45 o 
   8  11   2     4386.87     4144.93    174.59 o 
   9  11   2     8703.30     8438.13    265.01 o 
  10  11   2     6870.43     6625.00    285.78 o 
  11  11   2     4536.22     4151.62    223.84 o 
  12  11   2     8000.37     8111.37    290.65 o 
  13  11   2     8536.66     8880.88    630.03 o 
  14  11   2     2116.73     2219.76    209.70 o 
  15  11   2      996.46      434.58    224.70 o 
  16  11   2      146.86      746.78    512.92 o 
  17  11   2        2.64      397.24    299.22 o 
  18  11   2      225.19      174.77    315.00 o 
  19  11   2      726.28      474.44    370.07 o 
  20  11   2     1422.70      895.43    382.16 o 
  21  11   2     1066.51     1238.92    471.36 o 
  22  11   2     1052.79     1248.37    761.52 o 
 -23  12   2     1545.28     1827.12    597.42 o 
 -22  12   2     1531.65     1221.78    516.85 o 
 -21  12   2     2005.36     1825.39    547.46 o 
 -20  12   2     1053.39      836.31    339.32 o 
 -19  12   2     1189.42      688.14    313.26 o 
 -18  12   2        0.37     -238.05    287.24 o 
 -17  12   2      144.79      135.78    197.37 o 
 -16  12   2      733.35      218.06    230.13 o 
 -15  12   2     1734.57     1521.82    199.15 o 
 -14  12   2     3489.97     3566.10    438.22 o 
 -13  12   2     4944.79     5129.72    265.34 o 
 -12  12   2     4955.10     5274.00    256.28 o 
 -11  12   2     9458.45     9210.52    394.32 o 
 -10  12   2    15490.17    16554.76    492.90 o 
  -9  12   2     4842.45     4730.61    242.62 o 
  -8  12   2     2279.26     2075.17    215.61 o 
  -7  12   2     3225.47     3101.80    199.65 o 
  -6  12   2     3414.98     3366.93    246.16 o 
  -5  12   2      369.13      340.04     92.13 o 
  -4  12   2      528.48      546.29     64.59 o 
  -3  12   2     1014.31      959.36    118.16 o 
  -2  12   2      845.91      621.76     90.38 o 
  -1  12   2    11324.43    11138.76    344.89 o 
   0  12   2    13179.06    12974.42    350.61 o 
   1  12   2    18437.77    17565.18    551.81 o 
   2  12   2    23418.60    25213.33    732.68 o 
   3  12   2    36276.12    37284.18    708.58 o 
   4  12   2     7007.00     6816.59    191.97 o 
   5  12   2    18682.83    19190.99    382.74 o 
   6  12   2     2778.78     2619.04    153.80 o 
   7  12   2     2174.35     2408.91    285.59 o 
   8  12   2      424.66      491.33    107.94 o 
   9  12   2      782.67      560.17    179.28 o 
  10  12   2      431.03      373.51    134.17 o 
  11  12   2       84.74       -1.31    101.97 o 
  12  12   2     5719.33     6205.96    291.07 o 
  13  12   2     2937.25     2930.27    322.51 o 
  14  12   2     4313.89     4206.02    395.55 o 
  15  12   2     6783.06     7432.55    601.06 o 
  16  12   2     4912.48     4879.59    603.32 o 
  17  12   2     3580.61     3443.85   1288.19 o 
  18  12   2     4023.05     4229.78    547.37 o 
  19  12   2     3168.38     3689.16    496.19 o 
  20  12   2     2352.48     2578.14   1018.96 o 
  21  12   2     1127.07     1478.19    488.04 o 
  22  12   2      735.60      570.16    458.34 o 
 -22  13   2       80.95     -471.24    471.24 o 
 -21  13   2      778.77      162.60    412.13 o 
 -20  13   2     1526.30      908.04    382.68 o 
 -19  13   2     2572.79     2433.47    424.21 o 
 -18  13   2     1219.73      974.15    320.03 o 
 -17  13   2     1368.18     1450.33    261.24 o 
 -16  13   2     1989.02     1975.24    263.52 o 
 -15  13   2      977.63      524.80    173.77 o 
 -14  13   2     2753.59     2340.89    345.45 o 
 -13  13   2      561.02      210.90    193.35 o 
 -12  13   2      178.79     -144.50    144.50 o 
 -11  13   2      212.51      282.50    139.37 o 
 -10  13   2      401.61      346.31    100.86 o 
  -9  13   2       40.36      -96.54     96.54 o 
  -8  13   2     3693.45     3677.60    181.34 o 
  -7  13   2     4335.99     4231.79    262.49 o 
  -6  13   2     3396.35     3134.33    240.66 o 
  -5  13   2    12718.82    13239.78    328.47 o 
  -4  13   2    10236.26    10054.54    908.99 o 
  -3  13   2     6112.04     5906.57    580.35 o 
  -2  13   2     6050.38     5852.06    230.03 o 
  -1  13   2      235.96       99.44     84.70 o 
   0  13   2     1214.28     1145.17    109.29 o 
   1  13   2      285.30       93.49     81.18 o 
   2  13   2     3462.11     3743.34    192.44 o 
   3  13   2     2702.09     2723.51    163.74 o 
   4  13   2     1300.71     1017.38     84.96 o 
   5  13   2      745.41      681.40     98.99 o 
   6  13   2      486.69      438.06     98.26 o 
   7  13   2     1470.04     1347.86    238.32 o 
   8  13   2     4369.25     4019.95    188.18 o 
   9  13   2     4620.20     4571.03    218.84 o 
  10  13   2     4755.26     4198.33    243.63 o 
  11  13   2     4815.42     5183.25    247.95 o 
  12  13   2      619.07      496.03    129.87 o 
  13  13   2      967.05      904.40    229.77 o 
  14  13   2     1178.48      823.16    255.11 o 
  15  13   2     1291.74     1121.71    630.83 o 
  16  13   2      374.52     -369.58    399.92 o 
  17  13   2        4.21      264.76    383.91 o 
  18  13   2      250.45      760.19    373.48 o 
  19  13   2      970.20      373.96    463.97 o 
  20  13   2      763.99      204.78    522.74 o 
  21  13   2     1162.32      664.26    576.37 o 
 -22  14   2        8.55     -345.93    435.64 o 
 -21  14   2        0.39     -416.33    416.33 o 
 -20  14   2       60.83      -16.36    379.46 o 
 -19  14   2      190.95      112.13    300.18 o 
 -18  14   2       10.72       59.36    363.71 o 
 -17  14   2        0.43     -196.93    196.93 o 
 -16  14   2        1.24      -92.78    225.40 o 
 -15  14   2      294.00       86.75    192.33 o 
 -14  14   2      543.37      263.66    148.11 o 
 -13  14   2        5.73     -136.36    136.36 o 
 -12  14   2       14.15     -129.49    129.49 o 
 -11  14   2      772.19      551.56    137.30 o 
 -10  14   2     1178.10     1068.58    128.22 o 
  -9  14   2       15.33      122.63     97.55 o 
  -8  14   2     1437.09     1274.34    115.46 o 
  -7  14   2      194.83      146.98     68.26 o 
  -6  14   2     1580.42     1531.53    151.55 o 
  -5  14   2       38.53       78.49    120.27 o 
  -4  14   2      128.46      -28.73     88.35 o 
  -3  14   2       46.78       42.68    123.73 o 
  -2  14   2       51.87       94.97    103.11 o 
  -1  14   2     1108.00      742.92    180.41 o 
   0  14   2      851.41      580.68    118.73 o 
   1  14   2      323.64      191.07     86.03 o 
   2  14   2      165.30      -20.82     85.91 o 
   3  14   2      305.63      237.98     47.08 o 
   4  14   2        9.81       71.13     55.62 o 
   5  14   2       27.19      185.13     64.01 o 
   6  14   2     1423.67     1472.47    152.84 o 
   7  14   2     3455.29     3631.29    173.87 o 
   8  14   2     1059.82     1047.86    124.62 o 
   9  14   2      267.67      256.28    110.59 o 
  10  14   2      515.56      351.67    104.15 o 
  11  14   2      520.97      308.39    117.31 o 
  12  14   2       83.74      187.55    188.66 o 
  13  14   2      411.66      462.77    153.84 o 
  14  14   2        0.97      140.19    210.45 o 
  15  14   2      322.08      448.06    191.83 o 
  16  14   2       40.53      284.27    286.57 o 
  17  14   2      304.96      503.80    307.73 o 
  18  14   2       86.43      201.15    512.92 o 
  19  14   2        1.17     -332.30    547.31 o 
  20  14   2       11.76       -7.39    377.73 o 
  21  14   2       34.24      126.65    445.77 o 
 -21  15   2      610.27      665.49    521.56 o 
 -20  15   2     1509.85      887.19    319.31 o 
 -19  15   2     1966.36     1431.60    530.61 o 
 -18  15   2     1933.07     1865.29    450.31 o 
 -17  15   2     1577.95     1301.30    357.98 o 
 -16  15   2     1162.30     1346.30    453.05 o 
 -15  15   2     3272.99     3565.68    347.73 o 
 -14  15   2     2391.86     2013.30    253.01 o 
 -13  15   2     1293.11     1458.19    192.64 o 
 -12  15   2      635.87      305.16    201.27 o 
 -11  15   2       48.99      -84.31    150.29 o 
 -10  15   2     2202.45     1928.64    318.00 o 
  -9  15   2       15.29       45.82     99.02 o 
  -8  15   2     1946.56     1790.34    170.50 o 
  -7  15   2     6511.71     6428.71    507.48 o 
  -6  15   2     6312.05     5838.06    437.59 o 
  -5  15   2     3979.19     3247.76    369.11 o 
  -4  15   2     9217.06     8688.30    422.07 o 
  -3  15   2     8673.27     7603.41    370.98 o 
  -2  15   2     8946.32     9498.29    305.69 o 
  -1  15   2     2761.31     2637.37    304.23 o 
   0  15   2     1528.86     1185.24    274.17 o 
   1  15   2     3187.61     3472.17    192.20 o 
   2  15   2     1104.14     1030.92    131.03 o 
   3  15   2       64.57        6.63     34.23 o 
   4  15   2      136.08      125.76     88.18 o 
   5  15   2     1818.64     1986.84    185.74 o 
   6  15   2     1290.71     1399.70    183.68 o 
   7  15   2      371.95      403.12     95.12 o 
   8  15   2     4530.76     4701.42    348.18 o 
   9  15   2    10266.68    10822.66    388.05 o 
  10  15   2    10647.72    11052.21    379.43 o 
  11  15   2     5813.13     6547.68    484.78 o 
  12  15   2     3675.67     4207.94    232.34 o 
  13  15   2     1561.27     1451.65    205.50 o 
  14  15   2      283.30      232.36    231.30 o 
  15  15   2      194.92      156.87    190.08 o 
  16  15   2       26.04      -68.78    345.88 o 
  17  15   2      227.73      267.27    412.69 o 
  18  15   2      141.63      156.67    328.53 o 
  19  15   2      329.20     -185.94    341.15 o 
  20  15   2      872.04      593.92    419.73 o 
 -20  16   2      125.22     -146.08    369.20 o 
 -19  16   2      378.73      117.91    275.64 o 
 -18  16   2       96.79     -250.13    250.13 o 
 -17  16   2       13.01     -168.54    249.24 o 
 -16  16   2      362.97       20.65    220.09 o 
 -15  16   2      508.18      702.58    544.36 o 
 -14  16   2     2132.48     2164.91    332.23 o 
 -13  16   2     3894.82     4032.78    284.81 o 
 -12  16   2     3863.10     4019.82    245.36 o 
 -11  16   2     3768.62     4129.28    287.01 o 
 -10  16   2     5189.97     4987.21    303.14 o 
  -9  16   2     9452.12    10094.86    627.16 o 
  -8  16   2    10724.96    11194.87    655.79 o 
  -7  16   2      980.97     1316.51    140.37 o 
  -6  16   2     1447.84     1129.97    152.89 o 
  -5  16   2      271.66      316.55    119.81 o 
  -4  16   2      124.68       54.45    138.14 o 
  -3  16   2     1394.65     1276.14    150.17 o 
  -2  16   2     4142.91     4212.06    256.37 o 
  -1  16   2     4288.03     4076.56    250.19 o 
   0  16   2     4527.24     4345.71    258.75 o 
   1  16   2    10858.90    11654.80    361.92 o 
   2  16   2    11669.57    11998.41    775.75 o 
   3  16   2    17145.52    18044.54    486.63 o 
   4  16   2    13272.20    14189.88    364.75 o 
   5  16   2    20422.77    21882.02    610.22 o 
   6  16   2     5794.88     6370.87    205.34 o 
   7  16   2     3503.03     3742.25    350.74 o 
   8  16   2     1713.73     1779.70    237.32 o 
   9  16   2        6.29      -83.03    149.33 o 
  10  16   2       92.07      131.65    151.02 o 
  11  16   2      313.35      333.74    128.18 o 
  12  16   2      728.56      632.86    329.04 o 
  13  16   2     2399.47     2094.18    333.34 o 
  14  16   2     3423.85     3680.98    369.28 o 
  15  16   2     1380.32     1986.67    428.43 o 
  16  16   2     2377.43     2227.56    801.80 o 
  17  16   2     3126.74     5872.02    852.90 o 
  18  16   2     3304.10     4277.66   1258.71 o 
  19  16   2     1910.15     2814.17    801.80 o 
  20  16   2     1975.25     1332.10    505.18 o 
 -19  17   2     1273.12     1050.34    738.92 o 
 -18  17   2     1330.88      872.90    457.61 o 
 -17  17   2      729.76      575.26    344.96 o 
 -16  17   2      903.66      699.62    390.02 o 
 -15  17   2      194.49       79.82    213.05 o 
 -14  17   2      328.06      106.23    245.93 o 
 -13  17   2      111.06      164.18    214.79 o 
 -12  17   2      301.74      199.77    216.62 o 
 -11  17   2       85.97       20.39    159.65 o 
 -10  17   2      214.32       -5.51    102.48 o 
  -9  17   2       82.64       58.15     95.21 o 
  -8  17   2        9.85       30.51     58.33 o 
  -7  17   2     5384.84     4932.90    665.16 o 
  -6  17   2     4074.95     3201.04    252.29 o 
  -5  17   2     2875.78     2491.03    282.56 o 
  -4  17   2     3788.66     3628.06    308.70 o 
  -3  17   2     4672.03     4499.50    326.25 o 
  -2  17   2     6125.63     5796.01    346.21 o 
  -1  17   2     2435.50     2556.29    400.96 o 
   0  17   2     2676.31     2657.48    217.21 o 
   1  17   2      341.27      156.87    189.48 o 
   2  17   2      193.88      194.71    104.38 o 
   3  17   2      108.55      103.81     99.39 o 
   4  17   2        6.16      -62.24     62.94 o 
   5  17   2      578.65      572.56     88.14 o 
   6  17   2     2265.19     2103.07    220.30 o 
   7  17   2     1039.09      990.23    178.52 o 
   8  17   2     5947.00     6836.51    294.06 o 
   9  17   2     6586.05     6959.18    316.01 o 
  10  17   2      146.56      183.95    123.86 o 
  11  17   2      836.42      705.34    155.42 o 
  12  17   2     1647.06     1679.61    219.25 o 
  13  17   2     1454.24      501.30    233.46 o 
  14  17   2      371.06      301.07    252.93 o 
  15  17   2       85.98     -469.68    469.68 o 
  16  17   2       29.78     -374.61    374.61 o 
  17  17   2       17.63      365.59    534.53 o 
  18  17   2       20.09       23.58    689.79 o 
  19  17   2      161.33       71.52    589.56 o 
 -19  18   2       52.47       70.19    492.38 o 
 -18  18   2       98.55     -148.12    458.87 o 
 -17  18   2       72.45     -313.87    419.77 o 
 -16  18   2       35.30      343.15    334.24 o 
 -15  18   2        2.00     -259.93    317.09 o 
 -14  18   2       82.11       36.00    314.71 o 
 -13  18   2      519.58      668.77    255.04 o 
 -12  18   2     1373.10      669.75    258.56 o 
 -11  18   2       13.58      123.80    156.42 o 
 -10  18   2      243.84       38.18    227.77 o 
  -9  18   2      335.45      103.32     79.48 o 
  -8  18   2      509.52      367.99    150.62 o 
  -7  18   2      964.89      295.52    166.09 o 
  -6  18   2     2079.25     1176.75    363.25 o 
  -5  18   2      504.95      322.38    135.57 o 
  -4  18   2      515.43      247.24    168.98 o 
  -3  18   2      593.48      702.13    140.15 o 
  -2  18   2      138.28      -48.96    121.63 o 
  -1  18   2      180.60      142.61    103.06 o 
   0  18   2       42.98     -107.67    150.22 o 
   1  18   2       22.64     -124.50    208.77 o 
   2  18   2       25.05      164.68    158.45 o 
   3  18   2      143.11      -44.94     99.49 o 
   4  18   2       16.78      -76.37     92.05 o 
   5  18   2      266.72      193.73     67.10 o 
   6  18   2        1.80      -50.12     80.32 o 
   7  18   2      579.00      571.36    159.03 o 
   8  18   2      238.35      108.38    141.35 o 
   9  18   2      465.49      370.29    117.42 o 
  10  18   2     1011.36      892.17    157.60 o 
  11  18   2      243.09      -75.71    152.80 o 
  12  18   2      141.96       16.51    220.11 o 
  13  18   2        6.82       18.20    184.09 o 
  14  18   2        7.06        1.44    966.88 o 
  15  18   2        4.93      257.35    244.56 o 
  16  18   2       25.89       87.92    574.82 o 
  17  18   2      272.60     -206.35    412.69 o 
  18  18   2      145.82     -251.55    457.89 o 
 -18  19   2     1785.09     1665.10    695.68 o 
 -17  19   2     1761.88     1866.44   1380.55 o 
 -16  19   2     2225.15     2305.30   1163.40 o 
 -15  19   2     2124.32     2052.36    738.92 o 
 -14  19   2     1289.13     1612.45    429.75 o 
 -13  19   2     1243.11     1017.84    394.41 o 
 -12  19   2      743.18     1125.42    300.06 o 
 -11  19   2       25.49     -200.18    405.81 o 
 -10  19   2     1222.70     1518.31    526.48 o 
  -9  19   2     1046.92      835.29    387.75 o 
  -8  19   2     2370.18     1781.51    308.71 o 
  -7  19   2      727.04      327.38    189.90 o 
  -6  19   2     2771.18     2385.02    234.44 o 
  -5  19   2     8272.09     8938.14    608.23 o 
  -4  19   2     3901.56     3935.67    282.43 o 
  -3  19   2     2407.69     2408.12    189.53 o 
  -2  19   2     3630.53     3956.75    317.48 o 
  -1  19   2     3367.01     3605.33    380.95 o 
   0  19   2     2411.79     2474.47    236.28 o 
   1  19   2      896.09      844.01    470.39 o 
   2  19   2      511.68      357.61    127.63 o 
   3  19   2       17.01      186.10    227.49 o 
   4  19   2      157.84      -94.39    108.66 o 
   5  19   2      214.28       20.41    218.13 o 
   6  19   2      612.67      518.59    112.06 o 
   7  19   2     2451.52     2545.96    359.93 o 
   8  19   2     3167.38     2882.34    248.34 o 
   9  19   2     3682.67     3543.95    527.59 o 
  10  19   2     5988.54     6651.79    651.82 o 
  11  19   2     4857.78     4986.13    487.31 o 
  12  19   2     2004.49     1938.10    251.32 o 
  13  19   2      622.00      914.35    563.03 o 
  14  19   2      752.39      347.67    475.58 o 
  15  19   2      268.05     -137.56    341.94 o 
  16  19   2        5.35       23.58    365.53 o 
  17  19   2        3.46      298.71    457.89 o 
 -17  20   2       22.94       50.74    441.77 o 
 -16  20   2      237.25       80.98    581.70 o 
 -15  20   2      626.78     1457.70    442.66 o 
 -14  20   2     1644.86     2475.59    457.18 o 
 -13  20   2     2230.50     2295.98    591.53 o 
 -12  20   2     3989.73     4863.37   1192.88 o 
 -11  20   2     2926.35     2502.92    309.59 o 
 -10  20   2     3497.58     3916.38    831.85 o 
  -9  20   2     3689.47     3637.31    734.00 o 
  -8  20   2     3071.52     3219.52   1403.15 o 
  -7  20   2     1101.72     1010.74    328.19 o 
  -6  20   2     2556.80     2774.12    335.85 o 
  -5  20   2      729.30       74.68    224.03 o 
  -4  20   2      291.45     -189.17    189.17 o 
  -3  20   2       84.84      115.16    138.22 o 
  -2  20   2      556.20      386.92    110.36 o 
  -1  20   2     3740.24     3944.22    459.98 o 
   0  20   2     3762.08     3736.13    181.31 o 
   1  20   2     4559.78     5097.87    535.96 o 
   2  20   2     4572.37     5124.39    239.44 o 
   3  20   2     4860.71     3929.84    465.65 o 
   4  20   2     2246.24     1870.40    436.41 o 
   5  20   2     1642.52     1949.98    217.39 o 
   6  20   2     3336.80     3582.46    301.52 o 
   7  20   2     1670.25     1672.91    269.75 o 
   8  20   2      191.91      532.13    221.31 o 
   9  20   2       27.90       32.40    199.92 o 
  10  20   2      281.19      396.16    263.65 o 
  11  20   2      685.38      534.32    301.75 o 
  12  20   2     1233.80     1690.59    581.20 o 
  13  20   2     1311.36      225.56    654.41 o 
  14  20   2     2692.11     3036.24    522.74 o 
 -15  21   2      443.14      314.43    426.45 o 
 -14  21   2      886.91      415.36    547.31 o 
 -13  21   2      153.80     -429.80    603.32 o 
 -12  21   2      173.25     -158.41    259.00 o 
 -11  21   2       14.38     -116.12    245.55 o 
 -10  21   2      291.12      593.49    742.85 o 
  -9  21   2        2.54      446.10    742.85 o 
  -8  21   2      197.67      247.62    495.23 o 
  -7  21   2      614.30      495.23    520.78 o 
  -6  21   2      611.92      471.65    497.20 o 
  -4  21   2     2161.44      868.62    768.39 o 
  -3  21   2     2485.33     2181.37    693.72 o 
  -2  21   2     3312.28     4333.27    768.39 o 
  -1  21   2     1251.60     1112.30    691.75 o 
   0  21   2     1568.66     1669.94    394.65 o 
   1  21   2      787.16     1177.16    587.60 o 
   2  21   2      138.31      189.99    381.72 o 
   3  21   2       43.29      -54.04    369.02 o 
   4  21   2      296.67       37.36    327.25 o 
   5  21   2       27.09     -209.13    334.68 o 
   6  21   2      708.14      997.06    419.57 o 
   7  21   2       15.86     -235.40    350.28 o 
   8  21   2      544.02      763.29    381.84 o 
   9  21   2     1203.16      396.66    355.88 o 
  10  21   2     2156.75     1903.02    572.00 o 
  11  21   2     1321.17     1070.28   1013.06 o 
  12  21   2      241.69      217.51    354.28 o 
 -14  22   2      146.40     1798.16    615.11 o 
 -12  22   2        3.26     -345.88    565.98 o 
 -11  22   2       20.95     -493.27    542.40 o 
 -10  22   2        6.40      666.20    839.14 o 
  -9  22   2      144.27     -544.36    544.36 o 
  -8  22   2      208.80     -569.91    569.91 o 
  -7  22   2      334.28      123.81    569.91 o 
  -6  22   2      106.41      420.55    520.78 o 
  -5  22   2        5.29     -544.36    544.36 o 
  -4  22   2      320.87      892.20    791.98 o 
  -3  22   2       28.61       25.55    518.81 o 
  -2  22   2       31.46      913.82    617.07 o 
   0  22   2     1000.15     1721.52    540.43 o 
   1  22   2      510.48      415.49    361.97 o 
   2  22   2      110.36      -83.88    488.35 o 
   3  22   2      334.20     -130.42    487.37 o 
   4  22   2        8.76     -427.60    427.60 o 
   5  22   2      212.91      582.46    506.04 o 
   6  22   2      200.27      156.16    424.96 o 
   7  22   2      619.67       43.05    432.96 o 
   8  22   2        8.22     -413.63    413.63 o 
   9  22   2        1.47     -447.89    447.89 o 
  10  22   2      329.65      242.55    390.46 o 
  11  22   2      151.61      918.59    488.72 o 
 -12  23   2       24.35     1179.12    687.82 o 
 -11  23   2        4.95      -74.68    589.56 o 
 -10  23   2        2.62     -418.59    862.72 o 
  -9  23   2      573.13      345.88    591.53 o 
  -8  23   2      883.62        0.00    617.07 o 
  -7  23   2     1284.65     1259.69    668.17 o 
  -6  23   2     2382.52      841.11    619.04 o 
  -5  23   2     2910.01     2226.57    766.43 o 
  -4  23   2     3616.86     2818.10    988.50 o 
  -3  23   2     4533.87     4272.35    839.14 o 
  -2  23   2     2988.79     3649.38    715.33 o 
  -1  23   2     2382.92     2362.17    664.24 o 
   0  23   2     2364.39     2330.73    711.40 o 
   1  23   2      249.12      -98.26    562.05 o 
   2  23   2      151.81     -194.55    583.66 o 
   3  23   2      448.08      347.22    474.60 o 
   4  23   2       14.70      250.39    465.75 o 
   5  23   2      290.54     -393.23    393.23 o 
   6  23   2     2614.48     1046.20    783.13 o 
   7  23   2     1455.03      927.27   1699.90 o 
   8  23   2     1334.25     1155.61    545.09 o 
   9  23   2     3038.80     4026.93    642.91 o 
  10  23   2     2291.16     1299.93    560.08 o 
  11  23   2     2422.42     4154.43    892.20 o 
  -9  24   2     1816.46     1354.02    640.66 o 
  -8  24   2     2379.98     2710.01    837.18 o 
  -7  24   2     1035.33      444.14    617.07 o 
  -6  24   2      574.54      296.75    591.53 o 
  -5  24   2      298.17      222.07    542.40 o 
  -4  24   2        2.48      764.46    888.27 o 
  -3  24   2      232.51      369.46    862.72 o 
  -2  24   2     1945.74     2631.40    736.95 o 
  -1  24   2     1947.29     2576.38    858.79 o 
   0  24   2     2526.95     2079.18    978.67 o 
   1  24   2     2961.06     3313.33    803.77 o 
   2  24   2     2230.13     2037.91    970.81 o 
   3  24   2     1904.02     1014.04    748.74 o 
   4  24   2     2092.67     1538.75    721.23 o 
   5  24   2     3132.43     1935.72    957.05 o 
   7  24   2     1120.83      780.18    662.27 o 
   8  24   2     1638.68     1035.66    660.31 o 
   9  24   2       98.06     -210.28    656.38 o 
  10  24   2       10.22      420.55    677.99 o 
  -7  25   2      252.86     -369.46    738.92 o 
  -6  25   2      646.31      909.89    811.63 o 
  -5  25   2      725.59      442.17    762.50 o 
  -4  25   2      685.04       25.55    689.79 o 
  -3  25   2      163.05      467.72    933.47 o 
  -2  25   2      458.94      564.01    636.73 o 
  -1  25   2      389.52      685.86    709.44 o 
   0  25   2      529.34       23.58    974.74 o 
   1  25   2       37.65     -267.27    630.83 o 
   2  25   2       12.15     -507.02    919.71 o 
   3  25   2      122.88      697.65    697.65 o 
   4  25   2       16.71      526.67    693.72 o 
   6  25   2      987.65      165.08    685.86 o 
   7  25   2      606.99      400.90    707.47 o 
   1  26   2       23.29     -338.01    727.12 o 
   2  26   2      104.84      626.90    746.78 o 
   3  26   2      103.74     -263.34    695.68 o 
 -25   1   3      469.37       78.26    429.80 o 
 -24   1   3     1743.94     1559.94    948.21 o 
 -23   1   3     1525.05     1438.55    698.63 o 
 -22   1   3     1711.96     1952.35    476.38 o 
 -21   1   3     2834.85     2199.50    487.23 o 
 -20   1   3     3261.33     2835.25    478.72 o 
 -19   1   3     2877.14     2788.08    447.80 o 
 -18   1   3      556.13      370.87    320.56 o 
 -17   1   3       79.89       62.20    228.89 o 
 -16   1   3      738.92      275.05    205.59 o 
 -15   1   3     3473.68     4384.17    308.97 o 
 -14   1   3      983.23     1447.75    192.37 o 
 -13   1   3     2188.72     2488.13    260.16 o 
 -12   1   3     4115.16     4372.83    243.47 o 
 -11   1   3    10388.67    10448.58    352.34 o 
 -10   1   3     8744.79     8966.58    316.80 o 
  -9   1   3    27746.08    28426.44    665.94 o 
  -8   1   3     8635.97     7957.40    258.67 o 
  -7   1   3    20013.82    20051.96    456.53 o 
  -6   1   3    20291.31    20708.58    488.49 o 
  -5   1   3    22483.25    23790.02    653.25 o 
  -4   1   3    35894.44    36885.91    905.44 o 
  -3   1   3       64.22      113.78     47.96 o 
  -2   1   3    16545.58    15778.89    357.40 o 
  -1   1   3    11745.70    11225.19    266.60 o 
   0   1   3    14898.83    15542.02    371.38 o 
   1   1   3      155.79      183.88     64.48 o 
   2   1   3    14483.28    15022.16    352.26 o 
   3   1   3     7874.57     7687.00    225.13 o 
   4   1   3     5691.32     5707.92    198.77 o 
   5   1   3    12512.39    12015.06    433.14 o 
   6   1   3    17487.46    16648.55    410.43 o 
   7   1   3    24960.11    25224.01    622.55 o 
   8   1   3     7487.50     7784.15    280.86 o 
   9   1   3    11208.27    11702.64    460.04 o 
  10   1   3     7862.77     7821.70    273.33 o 
  11   1   3     1469.61     1389.33    234.56 o 
  12   1   3      262.87      260.39    150.71 o 
  13   1   3      399.38      428.01    157.03 o 
  14   1   3     1298.73     1368.15    305.03 o 
  15   1   3     3208.29     2995.26    302.64 o 
  16   1   3     1557.79     1450.93    305.75 o 
  17   1   3     2138.68     2381.59    381.22 o 
  18   1   3     3988.79     3903.86    496.19 o 
  19   1   3     1830.28     1354.42    429.21 o 
  20   1   3     1227.21     1359.54    448.07 o 
  21   1   3     1032.48      703.61    435.52 o 
  22   1   3      530.22      167.40    962.95 o 
  23   1   3      239.11      400.90    494.85 o 
  24   1   3       34.71     -512.50    512.50 o 
 -25   2   3       69.03     -468.28    508.91 o 
 -24   2   3       23.13     -118.45    456.14 o 
 -23   2   3        4.60     -398.46    398.46 o 
 -22   2   3       25.83      134.76    397.36 o 
 -21   2   3      337.22      324.31    376.80 o 
 -20   2   3      453.84      621.71    306.56 o 
 -19   2   3     3914.49     4047.91   1063.17 o 
 -18   2   3    12797.24    13681.72    779.89 o 
 -17   2   3    16617.69    18659.10    810.86 o 
 -16   2   3    14087.60    15597.32    572.40 o 
 -15   2   3     8983.60     9165.63    428.31 o 
 -14   2   3    13229.94    14247.91    496.70 o 
 -13   2   3     3372.73     3342.61    237.43 o 
 -12   2   3     2072.57     2037.27    202.71 o 
 -11   2   3      254.76       60.49    194.30 o 
 -10   2   3        7.68       32.32    102.83 o 
  -9   2   3    10030.75    11218.17    340.59 o 
  -8   2   3        9.43       80.38    144.66 o 
  -7   2   3     3856.58     3362.83    165.99 o 
  -6   2   3     6580.39     5889.45    205.58 o 
  -5   2   3    57317.43    57426.02   1134.69 o 
  -4   2   3    32073.25    31878.72    859.69 o 
  -3   2   3   102830.31   104750.95   1576.07 o 
  -2   2   3    58977.33    60454.86   1174.70 o 
  -1   2   3     8408.34     8674.22    226.64 o 
   0   2   3     5143.94     5134.26    160.40 o 
   1   2   3    35971.76    37693.34    741.73 o 
   2   2   3      638.63      686.56    121.48 o 
   3   2   3    12136.64    11455.35    283.17 o 
   4   2   3     4550.44     4513.04    340.95 o 
   5   2   3     4776.56     4417.76    184.48 o 
   6   2   3     3115.45     3103.21    165.09 o 
   7   2   3    12168.54    12899.06    322.35 o 
   8   2   3    44291.03    46903.43    885.31 o 
   9   2   3    36293.64    38038.46    770.77 o 
  10   2   3    18159.84    17739.51    410.20 o 
  11   2   3    20644.60    19932.32    603.33 o 
  12   2   3    22252.85    24263.88    691.64 o 
  13   2   3    15845.62    16989.41    745.82 o 
  14   2   3    11579.87    12247.66    503.48 o 
  15   2   3     3457.27     3474.98    290.33 o 
  16   2   3     6270.78     5827.20    724.18 o 
  17   2   3     3314.03     4079.46    460.83 o 
  18   2   3        9.30      430.81    294.88 o 
  19   2   3        2.83     -359.31    535.52 o 
  20   2   3      777.57      998.10    413.96 o 
  21   2   3     2224.03     2417.62    475.09 o 
  22   2   3     1327.77     1730.26    470.70 o 
  23   2   3     2274.17     3765.72    591.71 o 
  24   2   3     1573.29     1361.65    520.08 o 
 -25   3   3      382.11     -275.41    438.32 o 
 -24   3   3     1783.64      999.93    684.87 o 
 -23   3   3     1755.50     1890.55    474.83 o 
 -22   3   3     1476.30     1597.58    801.80 o 
 -21   3   3     1680.22     1117.44    457.19 o 
 -20   3   3     1424.17      853.02    394.65 o 
 -19   3   3      373.35       97.88    281.83 o 
 -18   3   3       41.01     -265.14    265.14 o 
 -17   3   3      372.61      -35.06    233.56 o 
 -16   3   3      171.02      189.19    195.59 o 
 -15   3   3      329.35      610.53    183.81 o 
 -14   3   3     2014.72     2138.36    222.57 o 
 -13   3   3     6329.18     6789.00    308.18 o 
 -12   3   3     1846.49     1820.72    196.46 o 
 -11   3   3     8008.26     7458.17    315.71 o 
 -10   3   3    19381.82    20113.54    508.17 o 
  -9   3   3    21692.49    22652.47    566.10 o 
  -8   3   3    10625.05    10836.46    307.82 o 
  -7   3   3     8203.70     7668.35    252.60 o 
  -6   3   3    19251.06    19056.43    442.54 o 
  -5   3   3      616.57      634.27     81.55 o 
  -4   3   3     2901.16     2744.57    124.32 o 
  -3   3   3      483.62      506.48     63.97 o 
  -2   3   3      294.06      385.41     71.73 o 
  -1   3   3    27594.80    29006.61    591.01 o 
   0   3   3      112.87      272.51     64.04 o 
   1   3   3    56967.99    60613.80   1126.77 o 
   2   3   3    20554.70    20456.29    473.41 o 
   3   3   3    22653.95    23395.66    526.43 o 
   4   3   3    41411.19    40419.00    805.60 o 
   5   3   3    32781.55    31949.99    682.59 o 
   6   3   3    35239.49    36630.73    685.98 o 
   7   3   3    27930.08    28707.74    585.21 o 
   8   3   3     8038.36     7958.62    250.86 o 
   9   3   3    12276.99    12863.14    558.23 o 
  10   3   3     5320.14     5258.25    239.54 o 
  11   3   3      492.56      341.83    141.91 o 
  12   3   3      281.60       89.49    163.51 o 
  13   3   3      369.75      297.73    196.17 o 
  14   3   3      624.43      422.39    184.66 o 
  15   3   3      633.58      751.38    231.74 o 
  16   3   3      373.23      143.21    287.90 o 
  17   3   3     6687.91     7503.82    601.39 o 
  18   3   3     2858.44     2507.58    610.19 o 
  19   3   3     2981.73     3231.43    479.11 o 
  20   3   3     1673.64      747.00    411.88 o 
  21   3   3      965.00     1384.53    523.08 o 
  22   3   3     1330.79     1544.50    593.79 o 
  23   3   3      229.09      139.53    558.12 o 
  24   3   3       41.20     -115.95    624.93 o 
 -25   4   3       28.27       86.60    571.87 o 
 -24   4   3       22.14     -137.81    388.19 o 
 -23   4   3      178.37      805.73    715.33 o 
 -22   4   3       50.25      827.16    430.78 o 
 -21   4   3        0.24     -148.46    305.96 o 
 -20   4   3      443.17      540.35   1029.77 o 
 -19   4   3      219.24      -83.99    178.67 o 
 -18   4   3        0.74      436.78    275.13 o 
 -17   4   3        0.11      181.01    242.92 o 
 -16   4   3       69.41     -118.83    182.49 o 
 -15   4   3     3252.57     2777.82    406.93 o 
 -14   4   3       74.81     -114.73    147.34 o 
 -13   4   3      667.40      813.98    163.41 o 
 -12   4   3      490.45      483.94    145.58 o 
 -11   4   3      941.39      608.04    206.78 o 
 -10   4   3      156.85      117.26    145.23 o 
  -9   4   3     2810.02     3124.87    177.57 o 
  -8   4   3       11.53       36.08    100.13 o 
  -7   4   3        2.49       78.62     98.71 o 
  -6   4   3      285.87      262.87    145.23 o 
  -5   4   3     6570.10     6717.58    227.77 o 
  -4   4   3     1339.38     1207.20     94.89 o 
  -3   4   3      198.23      103.05     47.47 o 
  -2   4   3     3354.00     3529.87    144.99 o 
  -1   4   3     5103.35     5402.02    166.27 o 
   0   4   3     2319.14     3011.56    121.13 o 
   1   4   3     1103.44     1117.78     87.33 o 
   2   4   3      771.51      796.17    131.41 o 
   3   4   3       78.18      140.40     97.26 o 
   4   4   3      398.25      298.19     69.71 o 
   5   4   3       90.17       49.72     95.37 o 
   6   4   3     1701.37     1589.40    114.45 o 
   7   4   3     1421.23     1293.46    110.77 o 
   8   4   3     3819.60     4123.77    168.18 o 
   9   4   3       16.22      -65.59     73.01 o 
  10   4   3     1115.76      917.51     78.87 o 
  11   4   3       41.37      -49.24     99.25 o 
  12   4   3      217.25     -117.85    176.72 o 
  13   4   3      362.56      -25.54    143.14 o 
  14   4   3      273.23      205.07    216.80 o 
  15   4   3      506.54      394.59    236.49 o 
  16   4   3      149.53      134.36    235.57 o 
  17   4   3      123.57      627.71    268.33 o 
  18   4   3       91.93      469.85    526.67 o 
  19   4   3       15.06       47.11    284.86 o 
  20   4   3      113.05      133.01    413.67 o 
  21   4   3      396.84      254.54    354.79 o 
  22   4   3      264.76     -179.23    914.80 o 
  23   4   3        0.19     -419.06    464.24 o 
  24   4   3       28.21     -101.60    505.53 o 
 -25   5   3      985.36      365.87    645.57 o 
 -24   5   3     1058.73     -115.50    480.67 o 
 -23   5   3     1261.26     1060.73    532.57 o 
 -22   5   3     2129.15     1818.70    467.53 o 
 -21   5   3     2703.72     3492.16    813.59 o 
 -20   5   3     1131.33     1798.16    534.53 o 
 -19   5   3      424.87      602.29    216.99 o 
 -18   5   3      315.09      343.98    195.08 o 
 -17   5   3      127.86      133.44    147.99 o 
 -16   5   3      109.72       35.12    193.07 o 
 -15   5   3     1526.56      820.58    322.80 o 
 -14   5   3     1998.69     2042.09    213.69 o 
 -13   5   3    12099.32    12336.24    437.50 o 
 -12   5   3     9935.95    11070.38    485.33 o 
 -11   5   3    17390.52    17035.61    483.57 o 
 -10   5   3    18221.64    19043.17    497.00 o 
  -9   5   3    16022.25    15927.09    542.06 o 
  -8   5   3    20482.94    21046.10    519.81 o 
  -7   5   3    16653.79    16931.97    417.52 o 
  -6   5   3    16783.71    15932.97    400.23 o 
  -5   5   3    10590.89    10757.71    280.67 o 
  -4   5   3       58.38      -28.96     48.81 o 
  -3   5   3      424.23      483.36     60.72 o 
  -2   5   3    14424.42    14950.74    329.04 o 
  -1   5   3       20.69       -6.07     64.24 o 
   0   5   3    14518.35    14157.89    342.72 o 
   1   5   3     9962.41    10154.28    265.77 o 
   2   5   3    18263.15    19176.53    436.58 o 
   3   5   3    14975.15    14634.87    324.95 o 
   4   5   3    25100.30    24942.35    507.31 o 
   5   5   3    19627.30    19053.37    420.18 o 
   6   5   3     5758.41     5244.44    197.18 o 
   7   5   3    11108.55    10831.99    285.47 o 
   8   5   3     8848.00     9323.48    271.96 o 
   9   5   3     5814.21     5693.52    437.24 o 
  10   5   3     2327.07     1856.53    136.00 o 
  11   5   3      847.67      600.67     98.07 o 
  12   5   3       49.98      132.42    121.33 o 
  13   5   3     1044.61      849.18    200.83 o 
  14   5   3       68.58      143.89    200.67 o 
  15   5   3     3851.32     3765.48    317.72 o 
  16   5   3     4575.66     5361.74    501.15 o 
  17   5   3     4118.25     3571.68    644.59 o 
  18   5   3     4881.30     5702.80    559.05 o 
  19   5   3     3446.91     3204.77    500.96 o 
  20   5   3     4066.81     4960.40   1050.40 o 
  21   5   3     1917.30     2051.82    760.53 o 
  22   5   3      593.49      353.87    577.67 o 
  23   5   3      733.38      -80.21    498.31 o 
  24   5   3      361.31     -362.02    533.54 o 
 -25   6   3      365.02      -47.16    697.65 o 
 -24   6   3      146.07     -459.04    487.67 o 
 -23   6   3       10.53      907.69    479.14 o 
 -22   6   3       23.96     -322.02    330.79 o 
 -21   6   3     1130.98     1319.49    451.10 o 
 -20   6   3     2767.86     3359.58    466.91 o 
 -19   6   3     5151.87     4804.68    375.86 o 
 -18   6   3     1998.22     1787.02    265.40 o 
 -17   6   3     4894.44     5238.46    317.12 o 
 -16   6   3    14906.39    15636.36    520.73 o 
 -15   6   3    13949.82    15251.58    487.20 o 
 -14   6   3    12082.14    13325.99    499.27 o 
 -13   6   3    11303.49    12343.83    437.90 o 
 -12   6   3     6951.44     7455.28    335.63 o 
 -11   6   3     4714.52     4343.47    236.08 o 
 -10   6   3     1868.86     1766.70    165.86 o 
  -9   6   3      121.99      195.68    107.79 o 
  -8   6   3      197.27      113.93     96.73 o 
  -7   6   3     4115.36     3668.98    183.38 o 
  -6   6   3    37601.86    39398.72    787.68 o 
  -5   6   3    16795.62    16643.49    392.43 o 
  -4   6   3    15311.01    14872.05    344.33 o 
  -3   6   3    13045.00    12736.00    288.84 o 
  -2   6   3     4673.25     4380.16    204.31 o 
  -1   6   3    68924.89    68805.45   1042.62 o 
   0   6   3    20513.28    21067.54    462.43 o 
   1   6   3    19686.41    19598.79    396.46 o 
   2   6   3    13568.69    14293.28    315.43 o 
   3   6   3     4006.97     4083.40    152.89 o 
   4   6   3      489.09      517.68     83.12 o 
   5   6   3      616.88      601.08     86.34 o 
   6   6   3     6313.92     6230.98    191.41 o 
   7   6   3     6236.88     6639.45    219.21 o 
   8   6   3     6147.22     6854.42    255.93 o 
   9   6   3    18134.36    17728.57    458.84 o 
  10   6   3    13352.26    13610.09    326.11 o 
  11   6   3    11358.54    11114.78    327.61 o 
  12   6   3     7613.31     7998.89    267.53 o 
  13   6   3     3854.61     3708.63    269.77 o 
  14   6   3    20276.52    21545.79    735.42 o 
  15   6   3     8849.85    10703.19    487.76 o 
  16   6   3     1244.86     1222.98    295.36 o 
  17   6   3      150.89      254.42    302.28 o 
  18   6   3       51.38     -252.74    267.12 o 
  19   6   3      157.23      176.61    300.83 o 
  20   6   3      651.99      349.03    307.27 o 
  21   6   3     1374.32      531.47    685.86 o 
  22   6   3     1730.58     1570.18    538.47 o 
  23   6   3     2231.73     1901.67    596.37 o 
  24   6   3     2295.69     1894.83    615.17 o 
 -24   7   3     1048.28      517.68   1010.11 o 
 -23   7   3     1839.31     1162.95    447.39 o 
 -22   7   3     1605.17     1152.76    790.01 o 
 -21   7   3     2452.38     2573.00    361.17 o 
 -20   7   3     1253.24     1675.70    786.08 o 
 -19   7   3       25.95      -12.61    204.96 o 
 -18   7   3      339.81     -143.16    166.48 o 
 -17   7   3      819.84      966.24    209.52 o 
 -16   7   3      721.26      172.79    154.48 o 
 -15   7   3     1041.41      725.14    156.72 o 
 -14   7   3      909.99      764.26    180.43 o 
 -13   7   3     2711.02     2600.14    193.21 o 
 -12   7   3     1629.04     1364.48    146.49 o 
 -11   7   3     6644.86     6470.40    291.11 o 
 -10   7   3     8382.75     8362.23    435.69 o 
  -9   7   3    11009.52    11513.07    343.54 o 
  -8   7   3    20846.20    21337.94    495.37 o 
  -7   7   3      323.93      162.63     81.80 o 
  -6   7   3    12270.99    12329.62    326.82 o 
  -5   7   3    14637.82    15227.95    388.32 o 
  -4   7   3     1136.52     1165.95    108.64 o 
  -3   7   3      170.11      250.11     61.64 o 
  -2   7   3     7764.76     8123.60    253.46 o 
  -1   7   3     5731.78     5570.70    162.11 o 
   0   7   3      691.82      610.76     98.99 o 
   1   7   3    27381.50    28413.08    537.90 o 
   2   7   3     1177.44     1079.55     88.16 o 
   3   7   3    10747.74    10191.68    251.86 o 
   4   7   3     4565.67     4198.74    180.57 o 
   5   7   3     8248.35     7507.75    268.51 o 
   6   7   3     5868.22     5671.37    200.67 o 
   7   7   3     6796.91     6341.35    254.14 o 
   8   7   3     4047.98     3534.73    182.65 o 
   9   7   3     1195.86     1117.32    146.20 o 
  10   7   3     2051.64     1759.74    245.20 o 
  11   7   3       71.61       34.67     81.38 o 
  12   7   3     2172.28     1746.20    152.02 o 
  13   7   3       89.26        7.68    144.06 o 
  14   7   3     1923.27     1779.35    283.61 o 
  15   7   3     6371.61     6348.57    397.89 o 
  16   7   3     1796.49     2145.51    671.12 o 
  17   7   3     2957.68     3308.97    442.37 o 
  18   7   3     1240.93     1774.60    375.96 o 
  19   7   3     1803.12     2025.37    399.62 o 
  20   7   3     1416.30     1176.32    446.10 o 
  21   7   3     1704.89     1738.01    460.24 o 
  22   7   3     1510.64     2962.27    579.32 o 
  23   7   3      447.64      325.05    623.14 o 
 -24   8   3       96.28      705.33    564.01 o 
 -23   8   3       98.29     -850.37   1146.69 o 
 -22   8   3        3.12     -312.85    510.95 o 
 -21   8   3       30.74      -52.19    328.76 o 
 -20   8   3       85.89      350.06    196.96 o 
 -19   8   3      160.88      479.46    355.63 o 
 -18   8   3        0.25      254.54    363.39 o 
 -17   8   3     1287.88      988.51    202.82 o 
 -16   8   3      159.23       33.94    182.46 o 
 -15   8   3      321.86      169.49    159.90 o 
 -14   8   3      291.78      369.43    169.18 o 
 -13   8   3      621.64      432.93    145.90 o 
 -12   8   3      555.66      446.78    175.42 o 
 -11   8   3     1135.04      916.20    148.33 o 
 -10   8   3      883.49      561.41    149.81 o 
  -9   8   3       40.80        0.35     88.85 o 
  -8   8   3      670.63      571.96    188.06 o 
  -7   8   3     1241.60     1071.64    119.62 o 
  -6   8   3      188.74      168.20     79.87 o 
  -5   8   3      817.32      713.21     92.94 o 
  -4   8   3     1020.64      853.13     95.12 o 
  -3   8   3      656.61      638.95     82.56 o 
  -2   8   3     2180.64     2125.95    100.20 o 
  -1   8   3       99.93       47.13     52.77 o 
   0   8   3      402.48      543.62    100.30 o 
   1   8   3        7.58       17.17     55.51 o 
   2   8   3    11858.11    13239.99    303.30 o 
   3   8   3      211.88      255.71     90.42 o 
   4   8   3      105.13      129.44     66.03 o 
   5   8   3       97.62       27.97     73.01 o 
   6   8   3     1568.46     1507.89    146.47 o 
   7   8   3     1751.86     1684.35    158.34 o 
   8   8   3      149.73       81.96     76.76 o 
   9   8   3      471.24      299.74     88.78 o 
  10   8   3     1639.34     1402.16    123.27 o 
  11   8   3       59.99     -200.61    255.81 o 
  12   8   3      292.12       76.32    212.41 o 
  13   8   3       75.56       50.74    142.83 o 
  14   8   3        8.73      241.25    190.43 o 
  15   8   3      544.07      471.50    193.97 o 
  16   8   3      176.65      844.04    307.50 o 
  17   8   3        9.18     -128.65    233.61 o 
  18   8   3       16.61     -160.01    273.32 o 
  19   8   3       69.91      -81.07    423.50 o 
  20   8   3        0.03      315.23    339.14 o 
  21   8   3       40.60      -12.94   1026.82 o 
  22   8   3        0.12      256.01    533.71 o 
  23   8   3        3.08      195.09    670.13 o 
 -24   9   3     1207.24      821.21   1176.17 o 
 -23   9   3     1747.29     1388.61    645.57 o 
 -22   9   3     2653.17     3312.47    895.15 o 
 -21   9   3      987.62     1007.61    519.84 o 
 -20   9   3      948.35     1037.68    257.61 o 
 -19   9   3     2168.03     1347.70    339.59 o 
 -18   9   3     1854.68     1387.57    384.03 o 
 -17   9   3       90.98      112.92    164.09 o 
 -16   9   3        1.96      -97.78    159.34 o 
 -15   9   3      856.58      959.74    161.90 o 
 -14   9   3     2543.43     2461.33    234.93 o 
 -13   9   3     7489.11     8520.05    319.43 o 
 -12   9   3     4922.09     4824.79    254.32 o 
 -11   9   3     6661.50     6460.02    483.40 o 
 -10   9   3     5172.11     4884.69    256.34 o 
  -9   9   3    11842.04    11829.41    327.83 o 
  -8   9   3    14737.46    15411.62    370.40 o 
  -7   9   3     5556.74     5113.99    210.62 o 
  -6   9   3     3461.13     3435.99    148.18 o 
  -5   9   3      932.14      907.68    145.40 o 
  -4   9   3    12632.40    13266.18    324.45 o 
  -3   9   3     2204.83     2265.36    105.73 o 
  -2   9   3        7.32      -54.61     70.90 o 
  -1   9   3     1493.49     1381.11    120.93 o 
   0   9   3      304.61      330.94     53.02 o 
   1   9   3    21516.25    22787.01    458.34 o 
   2   9   3    11742.00    12557.77    300.70 o 
   3   9   3    16452.32    16481.08    363.02 o 
   4   9   3    20028.72    20526.94    448.79 o 
   5   9   3    22675.43    22865.84    483.66 o 
   6   9   3    18051.38    17791.13    434.10 o 
   7   9   3    10376.32    10703.60    285.75 o 
   8   9   3    10578.87    10702.03    290.45 o 
   9   9   3     4629.28     4359.46    190.76 o 
  10   9   3       10.94      160.43    104.50 o 
  11   9   3     2295.13     1954.43    165.29 o 
  12   9   3     1154.72     1024.24    148.41 o 
  13   9   3     1202.88     1411.19    156.92 o 
  14   9   3     2542.44     2295.28    359.67 o 
  15   9   3     2438.66     2841.65    348.33 o 
  16   9   3     1862.46     2423.41    576.79 o 
  17   9   3     4068.65     3940.54    610.19 o 
  18   9   3     1547.08     1552.10    339.94 o 
  19   9   3     2880.64     4103.34    719.26 o 
  20   9   3     2516.21     1770.78    677.99 o 
  21   9   3     1283.32     2437.67   1329.46 o 
  22   9   3     1302.11     1455.50    822.44 o 
  23   9   3        5.70      124.40    440.83 o 
 -23  10   3       36.71      681.04    432.31 o 
 -22  10   3      288.55      -84.07    387.55 o 
 -21  10   3      754.97      328.39    303.35 o 
 -20  10   3     1117.52      899.95    319.91 o 
 -19  10   3     2330.58     2351.95    466.81 o 
 -18  10   3     6454.44     7414.71    944.93 o 
 -17  10   3     6500.70     6092.35    448.94 o 
 -16  10   3     4467.38     5039.28    361.76 o 
 -15  10   3     5103.88     5230.48    386.07 o 
 -14  10   3     4561.31     4560.69    505.00 o 
 -13  10   3     5507.84     5939.33    280.82 o 
 -12  10   3     3750.63     4412.97    227.40 o 
 -11  10   3     3253.02     3290.28    198.25 o 
 -10  10   3       95.96      120.90     88.51 o 
  -9  10   3     2715.23     2570.93    280.48 o 
  -8  10   3        8.11      -78.74     78.74 o 
  -7  10   3     8235.64     8210.57    252.30 o 
  -6  10   3    13192.76    13867.52    332.94 o 
  -5  10   3    25668.54    26477.25    527.32 o 
  -4  10   3    33498.08    36267.84    735.96 o 
  -3  10   3    40324.46    42167.26   1037.82 o 
  -2  10   3    41565.57    43277.10    854.22 o 
  -1  10   3    32592.57    34038.95    602.80 o 
   0  10   3    20321.72    21665.69    395.50 o 
   1  10   3    19523.50    21422.12    438.77 o 
   2  10   3      807.56      722.49     96.56 o 
   3  10   3     1704.96     1894.64    195.95 o 
   4  10   3     1463.44     1411.00    102.39 o 
   5  10   3      156.78       13.21     79.10 o 
   6  10   3      392.97      373.67     85.73 o 
   7  10   3     6706.83     6773.03    264.83 o 
   8  10   3     2663.93     2485.31    144.31 o 
   9  10   3    15303.97    15443.18    384.38 o 
  10  10   3    16600.20    16710.40    461.13 o 
  11  10   3    14009.31    14607.52    427.31 o 
  12  10   3    17688.63    18086.51    512.56 o 
  13  10   3    21100.06    21973.78    637.65 o 
  14  10   3     9248.19     9566.51    490.81 o 
  15  10   3     4091.50     3529.89    332.48 o 
  16  10   3     2460.72     2506.12    400.80 o 
  17  10   3      645.31      -45.20    249.78 o 
  18  10   3       23.42     -456.91    456.91 o 
  19  10   3       50.05      376.02    654.41 o 
  20  10   3       53.48      538.70    416.62 o 
  21  10   3      371.85      369.23    352.16 o 
  22  10   3      525.23      456.09    401.50 o 
 -23  11   3      784.15      584.09    438.95 o 
 -22  11   3     1064.03      860.58    556.68 o 
 -21  11   3     1542.15     1073.48    311.14 o 
 -20  11   3     1065.25      391.12    288.19 o 
 -19  11   3     2355.96     1941.66    311.93 o 
 -18  11   3        4.33      210.17    206.77 o 
 -17  11   3      279.37      278.00    191.47 o 
 -16  11   3      103.01      -65.87    192.43 o 
 -15  11   3      129.47     -138.35    138.35 o 
 -14  11   3     1020.69     1014.14    255.57 o 
 -13  11   3      520.24      402.92    145.69 o 
 -12  11   3     1570.24     1250.84    270.71 o 
 -11  11   3      953.15      712.84    131.42 o 
 -10  11   3     1576.54     1532.66    157.43 o 
  -9  11   3     3425.46     3437.54    253.99 o 
  -8  11   3      155.87       98.18     94.28 o 
  -7  11   3     6828.30     6858.14    225.08 o 
  -6  11   3     4174.74     3804.32    292.67 o 
  -5  11   3     1921.95     1831.17    133.79 o 
  -4  11   3     3727.99     3660.70    297.78 o 
  -3  11   3        7.98      -35.05     37.38 o 
  -2  11   3      178.15      332.50     72.36 o 
  -1  11   3     4667.48     4845.65    260.73 o 
   0  11   3     2765.77     2635.56    120.10 o 
   1  11   3     9945.27    10442.74    245.06 o 
   2  11   3     9537.26     9564.33    311.36 o 
   3  11   3    15113.46    15432.00    348.22 o 
   4  11   3     7841.32     7916.44    253.26 o 
   5  11   3     8567.09     8091.50    284.68 o 
   6  11   3     8121.88     8165.92    314.05 o 
   7  11   3     2948.76     2757.92    184.56 o 
   8  11   3     4892.77     4667.38    190.05 o 
   9  11   3     1886.84     1941.75    143.27 o 
  10  11   3      760.24      565.44    187.53 o 
  11  11   3     4297.00     4199.14    269.18 o 
  12  11   3     3024.17     2755.61    229.04 o 
  13  11   3      958.17     1231.04    175.18 o 
  14  11   3     1139.53      745.39    169.50 o 
  15  11   3     1256.01      649.15    296.75 o 
  16  11   3     1119.86      694.76    449.05 o 
  17  11   3     1637.69     2151.96   1101.50 o 
  18  11   3     1090.06      606.94    707.47 o 
  19  11   3      993.45     1285.02    378.01 o 
  20  11   3      865.61     1271.99    455.22 o 
  21  11   3      837.90      522.14    607.25 o 
  22  11   3      250.22     -313.19    425.71 o 
 -22  12   3       89.41      835.45    485.65 o 
 -21  12   3       56.21       49.13    442.17 o 
 -20  12   3        2.54      256.86    459.63 o 
 -19  12   3       55.98       -1.17    324.58 o 
 -18  12   3      793.34      139.87    240.33 o 
 -17  12   3      171.99     -610.14    747.76 o 
 -16  12   3       62.22     -122.55    309.72 o 
 -15  12   3      232.53      194.07    181.44 o 
 -14  12   3      522.76      235.43    170.85 o 
 -13  12   3      141.94      212.26    143.16 o 
 -12  12   3        9.93       93.48    115.94 o 
 -11  12   3      139.54      -91.05    151.19 o 
 -10  12   3     3629.90     3918.61    221.28 o 
  -9  12   3      318.70       73.66    103.33 o 
  -8  12   3      294.66       -9.62     99.56 o 
  -7  12   3      547.68      344.63    180.08 o 
  -6  12   3      151.70       79.79     75.54 o 
  -5  12   3     1015.00     1029.60    216.12 o 
  -4  12   3     1474.14     1228.35     74.84 o 
  -3  12   3     1973.95     2016.37    140.34 o 
  -2  12   3      338.85      347.52    115.30 o 
  -1  12   3     1259.65     1229.52    145.40 o 
   0  12   3      203.54      250.96    119.13 o 
   1  12   3      392.18      354.15     66.79 o 
   2  12   3       66.16       -9.91     78.60 o 
   3  12   3      958.73      791.19    115.63 o 
   4  12   3        2.04      105.28     75.87 o 
   5  12   3      254.76      310.35     84.33 o 
   6  12   3       40.20      -82.17    100.92 o 
   7  12   3     1955.49     1774.65    141.07 o 
   8  12   3      553.50      376.71    105.81 o 
   9  12   3       22.79      246.88    109.59 o 
  10  12   3      417.26      194.52    109.47 o 
  11  12   3       20.44      -99.43    215.86 o 
  12  12   3     2684.21     3007.01    209.84 o 
  13  12   3      516.84      403.52    170.55 o 
  14  12   3       28.69     -252.25    286.43 o 
  15  12   3      169.92      424.47    249.99 o 
  16  12   3       32.44     -132.97    798.85 o 
  17  12   3        7.82     -295.16    295.16 o 
  18  12   3       57.49     -186.22    291.10 o 
  19  12   3        6.39      -92.36    436.27 o 
  20  12   3        4.44      -72.05    570.89 o 
  21  12   3        2.85     -427.05    427.05 o 
 -22  13   3     1118.34     1146.60   1040.57 o 
 -21  13   3     1758.56     1642.19    514.52 o 
 -20  13   3     2059.38     2609.84    518.70 o 
 -19  13   3     2210.64     1919.87    446.96 o 
 -18  13   3      465.62      317.63    250.70 o 
 -17  13   3      272.76     -266.52    266.52 o 
 -16  13   3        0.25     -150.08    242.23 o 
 -15  13   3      544.05      347.63    178.98 o 
 -14  13   3     2055.89     1999.40    294.54 o 
 -13  13   3     3110.69     2855.97    337.67 o 
 -12  13   3     5269.64     5737.12    460.91 o 
 -11  13   3     8908.11     9013.00    486.07 o 
 -10  13   3     5092.61     5284.42    235.11 o 
  -9  13   3     4081.09     3643.76    219.74 o 
  -8  13   3     9022.89     9989.17    316.99 o 
  -7  13   3     6533.35     6822.21    235.18 o 
  -6  13   3     5784.11     5939.23    242.57 o 
  -5  13   3     4774.67     4972.59    289.73 o 
  -4  13   3     4322.02     4017.05    259.56 o 
  -3  13   3     4736.30     4438.70    264.80 o 
  -2  13   3      326.47      495.99    210.28 o 
  -1  13   3      317.42      455.93    134.02 o 
   0  13   3     2264.86     1778.10    183.70 o 
   1  13   3     2076.53     2098.31    261.61 o 
   2  13   3     1788.85     1636.74    224.95 o 
   3  13   3    16050.58    16877.60    601.79 o 
   4  13   3     3021.44     2931.69    177.68 o 
   5  13   3     2821.16     2671.20    245.50 o 
   6  13   3     5647.31     5929.15    312.46 o 
   7  13   3     5147.73     5523.27    213.57 o 
   8  13   3      490.88      506.97    101.43 o 
   9  13   3     1512.04     1171.83    168.14 o 
  10  13   3     1107.79     1178.64    155.89 o 
  11  13   3      725.99      599.68    162.09 o 
  12  13   3      282.06      294.01    139.14 o 
  13  13   3     1299.96      990.16    201.05 o 
  14  13   3     4920.04     5656.39    343.61 o 
  15  13   3     3040.35     3451.91    437.56 o 
  16  13   3     3418.82     3023.91    697.65 o 
  17  13   3     2580.54     2719.38    466.65 o 
  18  13   3     1603.47     2381.82    746.78 o 
  19  13   3     2426.28     2743.91   1587.88 o 
  20  13   3     1828.16     1196.33    470.79 o 
  21  13   3      357.97     1089.51    980.64 o 
 -21  14   3      862.32      713.09    723.19 o 
 -20  14   3     1802.37     1098.49    416.06 o 
 -19  14   3     2432.18     2703.71    749.83 o 
 -18  14   3     2030.52     1872.91    408.10 o 
 -17  14   3     2557.23     2545.33    360.71 o 
 -16  14   3     3883.30     4046.01    690.55 o 
 -15  14   3     5376.46     5542.58    832.54 o 
 -14  14   3     6711.80     7869.55    405.98 o 
 -13  14   3     9126.16     9787.45    442.36 o 
 -12  14   3     5466.89     5294.09    277.87 o 
 -11  14   3     1090.07      871.54    200.09 o 
 -10  14   3      771.30      397.30    125.25 o 
  -9  14   3      847.23      801.09    198.81 o 
  -8  14   3     5869.66     5897.62    350.39 o 
  -7  14   3     2637.99     2808.17    296.38 o 
  -6  14   3     3389.62     3678.75    204.78 o 
  -5  14   3    12267.38    12393.57    632.51 o 
  -4  14   3    15554.60    16442.71    673.06 o 
  -3  14   3    21286.04    22717.19    673.29 o 
  -2  14   3    17369.25    17935.47    516.37 o 
  -1  14   3    18178.91    18208.51   1030.51 o 
   0  14   3    10942.21    11045.87    451.01 o 
   1  14   3    10325.03    10857.67    368.04 o 
   2  14   3     3706.66     3661.31    108.09 o 
   3  14   3     4802.12     5373.00    160.19 o 
   4  14   3      584.89      473.48     76.27 o 
   5  14   3      120.18      190.54     81.55 o 
   6  14   3      210.02      112.36    116.89 o 
   7  14   3      738.66      641.03     99.85 o 
   8  14   3       41.22      -48.49     97.94 o 
   9  14   3     4641.00     5087.18    325.76 o 
  10  14   3     6525.33     6988.18    353.92 o 
  11  14   3    14481.56    17504.74    566.08 o 
  12  14   3     5804.07     6364.25    413.57 o 
  13  14   3     4704.11     5244.58    331.36 o 
  14  14   3     3363.36     4044.88    388.97 o 
  15  14   3     3545.63     4620.23    859.78 o 
  16  14   3     1199.72     1564.78    898.10 o 
  17  14   3      167.40      242.00    360.61 o 
  18  14   3       39.58      313.16    367.82 o 
  19  14   3       25.69     -366.26    899.08 o 
  20  14   3      661.36      109.51    666.20 o 
 -21  15   3      678.86      756.89    801.80 o 
 -20  15   3       63.79      322.29    827.35 o 
 -19  15   3      585.53      798.25    335.31 o 
 -18  15   3      127.02      226.55    260.08 o 
 -17  15   3       56.75     -339.37    339.37 o 
 -16  15   3       25.19     -204.23    204.23 o 
 -15  15   3        5.91      109.06    252.86 o 
 -14  15   3      554.45      297.41    270.60 o 
 -13  15   3     1513.74     1332.25    201.61 o 
 -12  15   3     2397.93     2076.43    247.28 o 
 -11  15   3     2320.87     2214.84    409.11 o 
 -10  15   3     3436.47     3338.64    282.37 o 
  -9  15   3    10030.47    10568.29    515.75 o 
  -8  15   3     5899.73     6141.10    395.91 o 
  -7  15   3     1211.23     1189.10    140.52 o 
  -6  15   3      134.63       82.78     46.35 o 
  -5  15   3     2011.62     1861.43    199.17 o 
  -4  15   3      697.35      608.25    132.17 o 
  -3  15   3      428.33      319.15    136.44 o 
  -2  15   3       88.38      155.52    132.37 o 
  -1  15   3      201.75      220.42    130.54 o 
   0  15   3       62.46      154.98    133.58 o 
   1  15   3     5013.30     4959.22    590.28 o 
   2  15   3     5476.59     5429.51    275.71 o 
   3  15   3     5844.21     5958.71    223.05 o 
   4  15   3    10009.20    10197.87    393.88 o 
   5  15   3     2805.04     2658.81    172.14 o 
   6  15   3     1005.88      727.41    101.96 o 
   7  15   3      252.70      180.39    122.18 o 
   8  15   3       66.72      -12.24    146.01 o 
   9  15   3      370.97      288.59    115.84 o 
  10  15   3       10.33     -136.61    136.61 o 
  11  15   3      345.81      137.19    226.82 o 
  12  15   3      109.37      -80.26    144.37 o 
  13  15   3      653.98      394.42    295.20 o 
  14  15   3     2669.17     2672.10    352.83 o 
  15  15   3      926.23     1219.06    311.33 o 
  16  15   3     1343.87     1498.56    403.28 o 
  17  15   3     2210.22     2719.33    472.63 o 
  18  15   3     1978.11     2517.67    565.00 o 
  19  15   3     1695.99     1840.15   2089.01 o 
  20  15   3     1362.87     1790.70    447.35 o 
 -20  16   3      155.64      696.89    555.78 o 
 -19  16   3       28.01     -206.06    430.16 o 
 -18  16   3       38.68     -304.71    304.71 o 
 -17  16   3       53.72      142.97    421.86 o 
 -16  16   3       26.91     -177.96    200.86 o 
 -15  16   3      320.79      378.32    299.70 o 
 -14  16   3       22.05       62.58    398.74 o 
 -13  16   3      178.61     -189.48    189.48 o 
 -12  16   3       25.22       81.09    148.41 o 
 -11  16   3       63.56      -27.29    138.94 o 
 -10  16   3      358.97      244.21    143.55 o 
  -9  16   3      588.33      435.12    120.84 o 
  -8  16   3      899.85      810.13    127.71 o 
  -7  16   3      782.82      942.95    145.89 o 
  -6  16   3      707.53      145.11    158.63 o 
  -5  16   3     1227.23      839.04    181.13 o 
  -4  16   3     1500.68     1120.76    157.04 o 
  -3  16   3      589.35      158.68    166.79 o 
  -2  16   3      308.86      179.98    131.70 o 
  -1  16   3      218.27      143.56    108.18 o 
   0  16   3        6.02      184.15    111.98 o 
   1  16   3      279.74      455.04    116.58 o 
   2  16   3       86.16      310.85    128.27 o 
   3  16   3       58.01      -60.76     95.69 o 
   4  16   3       32.00       14.41    112.34 o 
   5  16   3     1111.55      999.08    107.53 o 
   6  16   3       20.81      -35.89    118.85 o 
   7  16   3       63.62     -104.23    104.23 o 
   8  16   3        6.86      -94.82    101.54 o 
   9  16   3       38.01      127.53    122.64 o 
  10  16   3      799.81      705.47    197.11 o 
  11  16   3      401.63       28.87    142.02 o 
  12  16   3       12.69     -162.21    162.21 o 
  13  16   3      349.48      280.47    237.75 o 
  14  16   3       29.07      197.09    314.18 o 
  15  16   3      464.96      828.82    329.56 o 
  16  16   3      335.54       50.78    268.43 o 
  17  16   3      264.08      -11.11    362.63 o 
  18  16   3        6.16      394.33    477.26 o 
  19  16   3        2.47       -1.07    366.47 o 
 -19  17   3      947.25     1407.42    523.66 o 
 -18  17   3       71.50     -118.03    416.53 o 
 -17  17   3      105.05       96.98    620.02 o 
 -16  17   3        0.61      -22.71    527.66 o 
 -15  17   3      124.07      -22.73    461.82 o 
 -14  17   3      966.39      602.16    237.29 o 
 -13  17   3     2172.02     2451.63    354.57 o 
 -12  17   3     3273.97     3723.61    435.56 o 
 -11  17   3     2727.77     2440.54    340.95 o 
 -10  17   3     4660.93     5146.93    852.31 o 
  -9  17   3     2401.36     2547.41    271.05 o 
  -8  17   3     1032.82     1152.47    185.60 o 
  -7  17   3     8607.15     8055.33    401.11 o 
  -6  17   3     1179.17      956.55    226.92 o 
  -5  17   3      807.79      343.15    151.55 o 
  -4  17   3      757.93      462.22    174.31 o 
  -3  17   3        8.37      -77.62    200.26 o 
  -2  17   3      131.09      -42.19    119.39 o 
  -1  17   3      117.71        3.55    136.61 o 
   0  17   3     1850.92     1449.99    174.73 o 
   1  17   3     5154.20     4872.10    255.40 o 
   2  17   3     5583.38     5224.36    277.98 o 
   3  17   3     8737.20     9629.87    901.16 o 
   4  17   3     9310.72     9970.48    260.34 o 
   5  17   3    16623.93    17397.26    470.60 o 
   6  17   3     6701.97     7293.30    250.53 o 
   7  17   3     4754.75     5133.85    223.85 o 
   8  17   3     7027.32     7431.87    462.35 o 
   9  17   3     7259.47     7894.05    500.03 o 
  10  17   3      330.09     -103.83    130.55 o 
  11  17   3        6.30     -183.47    183.47 o 
  12  17   3      222.73      196.67    210.79 o 
  13  17   3      209.28      106.52    211.32 o 
  14  17   3      908.14     1029.88    261.54 o 
  15  17   3     1170.58      690.24    300.72 o 
  16  17   3     2168.66     1635.35   1235.13 o 
  17  17   3     1815.21     3024.44    786.08 o 
  18  17   3     1601.69      976.59    419.22 o 
 -18  18   3     1672.77     1668.33    911.85 o 
 -17  18   3     2656.34     3015.33    976.70 o 
 -16  18   3     2887.44     3389.86   1199.76 o 
 -15  18   3     2648.77     3076.78    737.93 o 
 -14  18   3     2733.75     3877.38    488.76 o 
 -13  18   3     2569.18     3945.35   1135.89 o 
 -12  18   3     2156.54     2761.28   1118.20 o 
 -11  18   3      647.12      583.36    299.26 o 
 -10  18   3       34.31      196.41    132.67 o 
  -9  18   3        7.45       36.95     61.03 o 
  -8  18   3      967.31      574.18    271.52 o 
  -7  18   3     1204.26      741.71    219.29 o 
  -6  18   3     1854.35     1608.97    222.77 o 
  -5  18   3     7171.96     8132.73    415.76 o 
  -4  18   3     9719.73    10402.13    823.65 o 
  -3  18   3     9194.25     9425.60    638.41 o 
  -2  18   3    10623.03    11460.03    539.85 o 
  -1  18   3    14505.30    16341.28    876.69 o 
   0  18   3     8489.75     9051.71    430.32 o 
   1  18   3     5479.52     5652.54    310.33 o 
   2  18   3     2563.48     2664.80    214.94 o 
   3  18   3     1417.98     1276.32    296.70 o 
   4  18   3       62.07      176.85    179.25 o 
   5  18   3      824.63      731.71    150.87 o 
   6  18   3       14.36      -18.48     99.62 o 
   7  18   3     1397.64     1630.43    143.02 o 
   8  18   3     2758.49     3292.95    301.52 o 
   9  18   3     6098.07     7894.40    395.24 o 
  10  18   3     4201.97     4554.37    319.67 o 
  11  18   3     9012.82    10593.69    551.04 o 
  12  18   3     4741.88     5066.60    390.90 o 
  13  18   3     3279.29     4206.39    353.60 o 
  14  18   3     2163.06     2433.25    674.04 o 
  15  18   3     1684.54      879.19    975.72 o 
  16  18   3      872.23      327.57    584.65 o 
  17  18   3      565.60     1662.56    691.75 o 
 -17  19   3      148.03      246.64    448.07 o 
 -16  19   3       12.68     -398.62    953.12 o 
 -15  19   3       92.47       99.46    339.73 o 
 -14  19   3      265.55      539.43    378.87 o 
 -13  19   3      192.05      762.30    519.80 o 
 -12  19   3       42.56      204.38    339.98 o 
 -11  19   3      773.63      363.53    213.19 o 
 -10  19   3      889.27      205.99    310.57 o 
  -9  19   3     1185.57      330.73    271.38 o 
  -8  19   3     1128.41     1195.82    358.55 o 
  -7  19   3     4107.42     3435.27    413.83 o 
  -6  19   3     1020.55      560.38    384.06 o 
  -5  19   3       40.33      -76.16    165.59 o 
  -4  19   3      790.35      482.47    305.48 o 
  -3  19   3      243.67      154.95    184.89 o 
  -2  19   3        0.68      198.22    195.97 o 
  -1  19   3      251.99       73.45    174.19 o 
   0  19   3      659.58      563.75    144.91 o 
   1  19   3     1259.51     1265.50    176.10 o 
   2  19   3     2126.80     1553.23    214.16 o 
   3  19   3     2562.63     2214.66    303.83 o 
   4  19   3     2228.60     2171.89    330.18 o 
   5  19   3      885.04      858.58    195.52 o 
   6  19   3     3138.18     3200.57    310.03 o 
   7  19   3      267.94      344.48    125.98 o 
   8  19   3      229.02      462.24    158.05 o 
   9  19   3       85.04       56.69    149.74 o 
  10  19   3      202.53     -167.98    210.86 o 
  11  19   3      301.07     -187.34    187.34 o 
  12  19   3      149.27      -99.68    206.26 o 
  13  19   3      155.58      359.86    438.24 o 
  14  19   3      609.94     1128.03    530.60 o 
  15  19   3      911.87     1383.50    485.40 o 
  16  19   3     1106.73       92.36    438.24 o 
 -16  20   3      127.69      679.49    384.20 o 
 -15  20   3      371.53      289.37    377.32 o 
 -14  20   3      136.66      787.66    357.82 o 
 -13  20   3      303.09       80.25    275.06 o 
 -12  20   3      151.38     -100.55    250.90 o 
 -11  20   3      657.42      576.06    459.86 o 
 -10  20   3      227.83       30.76    358.65 o 
  -9  20   3       42.48     -108.15    304.35 o 
  -8  20   3        0.24      -23.19    284.65 o 
  -7  20   3      306.28     -281.17    281.17 o 
  -6  20   3      478.41     -396.62    700.59 o 
  -5  20   3       35.85     -158.09    237.14 o 
  -4  20   3      163.55       68.65    656.38 o 
  -3  20   3      862.14      443.71    219.99 o 
  -2  20   3       44.68     -148.86    148.86 o 
  -1  20   3      491.39      221.51    131.68 o 
   0  20   3      196.56       99.55    136.82 o 
   1  20   3      195.75      304.24    195.54 o 
   2  20   3       49.19     -185.90    208.48 o 
   3  20   3      124.13     -101.57    279.06 o 
   4  20   3       88.71       33.21    162.32 o 
   5  20   3        6.13      171.53    483.44 o 
   6  20   3      481.47      402.88    256.03 o 
   7  20   3      146.14      114.72    238.77 o 
   8  20   3        8.52     -101.15    148.37 o 
   9  20   3      206.93      -44.49    147.43 o 
  10  20   3      730.02      400.49    221.65 o 
  11  20   3        2.06      214.21    520.78 o 
  12  20   3      169.07      -47.16    475.58 o 
  13  20   3      494.31      357.67    475.58 o 
 -15  21   3       30.96      567.16    564.01 o 
 -14  21   3      436.61       70.78    325.57 o 
 -13  21   3      550.77      396.89    458.87 o 
 -12  21   3     1649.59      -49.13    782.15 o 
 -11  21   3     3654.45     2884.92    782.15 o 
 -10  21   3     1962.88     1420.50    338.06 o 
  -9  21   3     1851.12     1397.26    685.86 o 
  -8  21   3     2501.37     2783.08    409.15 o 
  -7  21   3     2468.47     2011.39    360.77 o 
  -6  21   3     1980.73     1253.67    315.45 o 
  -5  21   3     2619.47     1726.69    313.19 o 
  -4  21   3       18.29     -262.55    269.23 o 
  -3  21   3       43.81      -72.71    514.88 o 
  -2  21   3       18.46      -49.13    187.17 o 
  -1  21   3     1529.05     1173.22    562.05 o 
   0  21   3     1392.38      145.42    510.95 o 
   1  21   3     1335.64     1505.34    583.66 o 
   2  21   3     1604.13      677.99    797.87 o 
   3  21   3     1883.86     2484.01    699.61 o 
   4  21   3     1962.54     1872.84    648.52 o 
   5  21   3     2672.30     2511.53    790.01 o 
   6  21   3     2443.02     1120.16    786.08 o 
   7  21   3     5999.83     7222.11   1021.90 o 
   8  21   3     1052.46      332.12    711.40 o 
   9  21   3     1211.90      450.03    544.36 o 
  10  21   3      175.68     1299.00    613.14 o 
  11  21   3        5.48     1133.92    780.18 o 
  12  21   3       86.27      780.18    544.36 o 
  13  21   3      140.96     2234.43    854.86 o 
 -14  22   3     2174.89     3020.51    876.48 o 
 -13  22   3      784.33      852.90    707.47 o 
 -12  22   3       88.34     -365.53    878.44 o 
 -11  22   3      166.24     -562.05    611.18 o 
 -10  22   3      252.17     -269.23    538.47 o 
  -9  22   3       58.66     -318.36    587.60 o 
  -8  22   3      190.72      220.10    589.56 o 
  -7  22   3      934.82      687.82    613.14 o 
  -6  22   3     2061.66      835.21    638.69 o 
  -5  22   3     2183.43      809.66    662.27 o 
  -4  22   3     5768.27     4244.83    835.21 o 
  -3  22   3     7723.48     6029.24    931.51 o 
  -2  22   3     5539.21     6164.84   1051.38 o 
  -1  22   3     5334.22     5296.22    878.44 o 
   1  22   3     2671.08     2352.35    654.41 o 
   2  22   3     1217.88     1014.04    870.58 o 
   3  22   3      152.11      361.60    528.64 o 
   4  22   3       62.60     -167.04    503.09 o 
   5  22   3       50.71     -715.33    715.33 o 
   6  22   3      255.66     -117.91    736.95 o 
   7  22   3      589.57      -94.33    782.15 o 
   8  22   3      576.38      353.74    801.80 o 
   9  22   3     3773.72     5251.02   1082.83 o 
  10  22   3     2243.14     2258.02    705.51 o 
  11  22   3     3124.55     4541.58    894.17 o 
  12  22   3     3848.74     7147.44   1084.79 o 
  13  22   3     2415.24     1302.93    687.82 o 
 -12  23   3      219.14     -389.11    974.74 o 
 -11  23   3     1055.73     1147.68    782.15 o 
 -10  23   3      703.57     -512.92    709.44 o 
  -9  23   3     1013.50     1959.31    734.99 o 
  -8  23   3     2456.68     1593.78    711.40 o 
  -7  23   3     2037.09     1644.87    760.53 o 
  -6  23   3      508.34     1179.12    711.40 o 
  -5  23   3      146.67     -245.65    589.56 o 
  -4  23   3       11.30     -196.52    587.60 o 
  -3  23   3       22.44      587.60    587.60 o 
  -2  23   3       78.11      562.05    903.99 o 
  -1  23   3      244.79      -49.13    632.79 o 
   0  23   3      605.71     -801.80    801.80 o 
   1  23   3      592.49      750.71    654.41 o 
   2  23   3      780.85      988.50    843.07 o 
   3  23   3      372.32      119.88    575.80 o 
   4  23   3     1245.16      143.46    597.42 o 
   5  23   3      604.30     1047.45    784.12 o 
   6  23   3     1442.95     1941.62    687.82 o 
   7  23   3       15.16     -165.08    542.40 o 
   8  23   3      940.44      330.15    564.01 o 
   9  23   3      116.86     -562.05    562.05 o 
  10  23   3       14.90     -866.65    866.65 o 
  11  23   3        8.39      750.71    727.12 o 
 -10  24   3        0.21     -782.15    782.15 o 
  -9  24   3       18.38      636.73    782.15 o 
  -8  24   3        4.46     -685.86    685.86 o 
  -7  24   3       11.75      170.97    734.99 o 
  -6  24   3        1.88     -491.30    760.53 o 
  -5  24   3       68.15     -170.97    711.40 o 
  -4  24   3       46.59      514.88    685.86 o 
  -2  24   3      568.13       49.13    683.89 o 
  -1  24   3      663.54     -487.37    632.79 o 
   0  24   3      335.14     -825.38    825.38 o 
   1  24   3      402.91     -387.14    579.73 o 
   2  24   3        7.21     -913.82    913.82 o 
   3  24   3       35.86     1412.98    693.72 o 
   4  24   3       15.09     -738.92    858.79 o 
   5  24   3      137.79      214.21    902.03 o 
   6  24   3      163.97      613.14    707.47 o 
   7  24   3        1.05      611.18    658.34 o 
   8  24   3        3.00     -422.52    609.21 o 
   9  24   3        4.66     -536.50    654.41 o 
  -6  25   3     2088.89     1273.45    882.38 o 
  -5  25   3     1115.92      685.86    784.12 o 
  -4  25   3      229.96       72.71    636.73 o 
  -2  25   3      148.37    -1000.29   1000.29 o 
  -1  25   3      338.61     -170.97    656.38 o 
   0  25   3      902.87     1259.69    774.29 o 
   1  25   3      908.25     1012.08    723.19 o 
   2  25   3      830.35     2089.01    791.98 o 
   3  25   3     1423.39      167.04    668.17 o 
   4  25   3     2039.52      998.32   1021.90 o 
   5  25   3     2183.03     -473.61    638.69 o 
   6  25   3     1518.00      799.84    729.09 o 
 -25   0   4     1821.93      892.20    699.61 o 
 -23   0   4     3706.63     4818.67    945.26 o 
 -22   0   4     6740.66     6646.31   1092.65 o 
 -21   0   4     5565.78     6048.89    898.10 o 
 -20   0   4     6244.08     7463.83    949.19 o 
 -19   0   4     7183.33     7467.76    900.06 o 
 -18   0   4     6267.01     6687.58    850.93 o 
 -17   0   4     3094.39     3209.17    560.08 o 
 -16   0   4     6382.18     5803.24    679.96 o 
 -15   0   4     2998.27     3036.70    445.75 o 
 -14   0   4     2817.01     3001.02    651.46 o 
 -13   0   4      371.07      602.33    255.69 o 
 -12   0   4      746.65     1111.32    676.03 o 
 -11   0   4     3866.68     3862.41    879.43 o 
 -10   0   4    37014.42    38720.29   1704.81 o 
  -9   0   4    30557.23    32835.93   1008.16 o 
  -8   0   4    42256.57    45864.22   1402.58 o 
  -7   0   4    20986.09    20210.93    731.19 o 
  -6   0   4    22133.24    23057.23    757.97 o 
  -5   0   4    37634.09    41759.50   1718.57 o 
  -4   0   4    30826.56    31266.15   1091.72 o 
  -3   0   4    11823.58    11168.95    417.28 o 
  -2   0   4    11068.18    10340.08    379.64 o 
  -1   0   4     9232.94     8913.40    360.74 o 
   0   0   4      896.54     1070.27    259.41 o 
   1   0   4     1455.46     1538.01    165.32 o 
   2   0   4    15335.35    15021.11    750.71 o 
   3   0   4      889.98      509.09    268.25 o 
   4   0   4    19666.18    19528.87    648.94 o 
   5   0   4    17445.04    17456.83    843.07 o 
   6   0   4    79134.10    82936.17   2461.90 o 
   7   0   4    11634.69    11312.81    530.65 o 
   8   0   4    23905.38    24867.05    928.53 o 
   9   0   4    22267.96    22641.94    886.12 o 
  10   0   4    11135.75    10849.72    561.23 o 
  11   0   4     8773.30     8680.42    354.40 o 
  12   0   4     6015.55     6034.90    358.57 o 
  13   0   4       97.00     -239.84    535.52 o 
  14   0   4        2.82      273.99    263.41 o 
  15   0   4     7153.91     6008.53    525.57 o 
  16   0   4     1975.98     1863.01    483.44 o 
  17   0   4     1890.12     2291.42    554.19 o 
  18   0   4     4903.29     4470.83    793.94 o 
  19   0   4     3412.34     3615.97    719.26 o 
  20   0   4     4050.46     4459.04    882.38 o 
  21   0   4     2975.30     3228.83    736.95 o 
  22   0   4     1686.79     1371.71    638.69 o 
  23   0   4      377.05     -306.57    613.14 o 
 -25   1   4      244.88      -71.75    525.62 o 
 -24   1   4      791.39      417.62    473.28 o 
 -23   1   4      168.46      121.84    508.99 o 
 -22   1   4       54.61     -228.93    348.91 o 
 -21   1   4      350.49      -60.25    461.82 o 
 -20   1   4      316.71      211.89    331.46 o 
 -19   1   4      493.90      923.50    366.82 o 
 -18   1   4     2777.04     2346.60    408.34 o 
 -17   1   4     3758.02     4243.56    636.73 o 
 -16   1   4     8365.82     8366.69    430.72 o 
 -15   1   4     4307.59     4290.16    299.28 o 
 -14   1   4     3498.55     3345.20    286.34 o 
 -13   1   4     1142.53     1306.29    187.62 o 
 -12   1   4      785.19      768.66    160.11 o 
 -11   1   4     2735.53     2714.52    202.64 o 
 -10   1   4     5206.31     5492.23    287.06 o 
  -9   1   4      827.44      861.79    132.76 o 
  -8   1   4     3564.33     3673.18    187.79 o 
  -7   1   4      538.30      580.56    101.18 o 
  -6   1   4       87.89      -66.33     90.39 o 
  -5   1   4    10416.73    10797.02    358.88 o 
  -4   1   4     4218.73     4560.04    151.02 o 
  -3   1   4    16629.46    16228.95    378.05 o 
  -2   1   4    19211.25    19922.06    373.57 o 
  -1   1   4    12491.73    11556.63    329.73 o 
   0   1   4    33823.65    35375.25    712.81 o 
   1   1   4    23186.12    23024.41    535.48 o 
   2   1   4    14482.14    14258.95    348.54 o 
   3   1   4    18307.57    17777.12    414.16 o 
   4   1   4    15331.77    16348.71    422.65 o 
   5   1   4     3381.71     3706.03    207.07 o 
   6   1   4     1980.63     2106.89    148.51 o 
   7   1   4     3707.80     4008.45    200.61 o 
   8   1   4     1857.19     1981.40    180.71 o 
   9   1   4     4113.56     4239.33    229.73 o 
  10   1   4     1920.23     1856.68    182.61 o 
  11   1   4     7188.65     7448.09    254.45 o 
  12   1   4     4672.03     4799.46    286.09 o 
  13   1   4     2588.52     2363.89    234.28 o 
  14   1   4    10243.70     9336.96    452.20 o 
  15   1   4     2922.90     2519.76    384.07 o 
  16   1   4     3551.36     3672.48    475.65 o 
  17   1   4     2051.09     1716.09    332.55 o 
  18   1   4     1037.01       61.14    282.83 o 
  19   1   4        4.60      -11.97    379.00 o 
  20   1   4      175.68      706.85    680.94 o 
  21   1   4      685.91     -578.71    713.37 o 
  22   1   4     1231.10      647.83    875.50 o 
  23   1   4      661.13     1262.13    509.83 o 
 -25   2   4       91.06      359.90    542.24 o 
 -24   2   4       56.06     -618.06    618.06 o 
 -23   2   4       56.18      387.52    687.82 o 
 -22   2   4       40.34     -651.46    651.46 o 
 -21   2   4        9.84     -284.56    354.70 o 
 -20   2   4      158.13     -120.06    437.26 o 
 -19   2   4       35.45        1.62    327.11 o 
 -18   2   4      766.58      902.38    332.24 o 
 -17   2   4       14.65      212.01    399.92 o 
 -16   2   4        0.42      131.65    192.88 o 
 -15   2   4     2762.15     2123.25    250.60 o 
 -14   2   4       47.95      -54.64    178.87 o 
 -13   2   4       29.16     -146.55    146.55 o 
 -12   2   4     1014.17      837.20    183.23 o 
 -11   2   4      156.88      135.49    134.61 o 
 -10   2   4      388.01      300.40    116.25 o 
  -9   2   4        4.64      -62.45    108.91 o 
  -8   2   4     1052.63     1232.97    134.28 o 
  -7   2   4     5128.25     5575.53    237.42 o 
  -6   2   4     2367.31     3027.09    245.08 o 
  -5   2   4     7505.16     8135.85    244.90 o 
  -4   2   4     7041.90     7487.62    253.00 o 
  -3   2   4      147.63      199.74     68.35 o 
  -2   2   4      627.55      547.79     95.06 o 
  -1   2   4       43.72      107.44     75.53 o 
   0   2   4     3499.42     3305.37    151.12 o 
   1   2   4     3154.32     2929.28    149.87 o 
   2   2   4        4.14      -21.07     88.78 o 
   3   2   4      208.39      136.17    145.68 o 
   4   2   4      457.20      535.82    118.09 o 
   5   2   4     6478.97     6750.07    252.50 o 
   6   2   4       56.64       48.91    161.11 o 
   7   2   4      508.00      358.81    144.95 o 
   8   2   4      259.43      164.52    101.18 o 
   9   2   4      304.28      455.69     95.39 o 
  10   2   4       91.16       79.29     93.17 o 
  11   2   4        6.68       88.46    129.17 o 
  12   2   4      218.66      147.85     67.45 o 
  13   2   4      826.79      597.99    373.85 o 
  14   2   4      810.86      768.73    219.46 o 
  15   2   4      698.07      568.28    211.73 o 
  16   2   4      530.14     1161.45    306.56 o 
  17   2   4      527.43      698.12    342.72 o 
  18   2   4      283.49     1043.23    389.58 o 
  19   2   4        6.47      280.61    658.34 o 
  20   2   4        2.02      -48.38    335.64 o 
  21   2   4      143.95      -95.90    443.04 o 
  22   2   4        1.93     -432.83    931.51 o 
  23   2   4       81.30        0.43    423.50 o 
 -25   3   4      180.94     1304.89    966.88 o 
 -24   3   4      451.74      496.32    433.03 o 
 -23   3   4       65.99      332.58    371.65 o 
 -22   3   4       54.51      -91.88    348.29 o 
 -21   3   4      144.46      565.21    447.08 o 
 -20   3   4       66.33      510.18    459.99 o 
 -19   3   4      213.72      725.16    603.32 o 
 -18   3   4     2774.60     3078.64    737.93 o 
 -17   3   4     4055.97     4280.28    448.41 o 
 -16   3   4     7861.96     7893.48    411.77 o 
 -15   3   4     6615.97     7188.98    373.45 o 
 -14   3   4     9388.79     9550.49    400.02 o 
 -13   3   4     5161.14     5832.90    455.55 o 
 -12   3   4     6662.52     7073.28    307.98 o 
 -11   3   4      358.93      231.03    114.15 o 
 -10   3   4     1489.30     1477.83    405.34 o 
  -9   3   4     1068.83      868.99    154.45 o 
  -8   3   4      291.15      501.42    117.67 o 
  -7   3   4        6.19      106.02     95.07 o 
  -6   3   4     3016.93     3780.60    186.26 o 
  -5   3   4    14120.97    14811.79    370.77 o 
  -4   3   4    11753.41    11910.19    363.72 o 
  -3   3   4    35529.11    35261.44    741.84 o 
  -2   3   4    16680.63    15751.54    298.80 o 
  -1   3   4    27420.90    27166.34    656.39 o 
   0   3   4    15517.07    15249.58    366.75 o 
   1   3   4     5737.58     5010.38    192.86 o 
   2   3   4     4325.45     3805.03    198.44 o 
   3   3   4     4549.77     4453.19    227.49 o 
   4   3   4     2061.48     2156.40    144.74 o 
   5   3   4       29.47      -12.88    196.29 o 
   6   3   4     1621.94     1367.41    124.15 o 
   7   3   4     1200.07     1123.07    141.81 o 
   8   3   4     4122.36     4069.78    232.87 o 
   9   3   4     4980.04     4997.68    307.18 o 
  10   3   4    10714.98    10704.76    427.60 o 
  11   3   4     5226.50     5420.74    221.33 o 
  12   3   4     9752.00     9539.83    330.90 o 
  13   3   4     4573.65     4219.14    332.20 o 
  14   3   4     3915.73     4278.94    296.29 o 
  15   3   4     2191.92     2458.15    764.46 o 
  16   3   4     8761.39     8867.99    648.50 o 
  17   3   4     1611.11     1186.83    908.91 o 
  18   3   4     2269.33     2231.70    397.71 o 
  19   3   4      743.34      334.18    319.91 o 
  20   3   4       47.36      230.91    335.24 o 
  21   3   4       13.01       68.02    367.49 o 
  22   3   4      420.14       96.52    580.29 o 
  23   3   4      497.72      384.91    554.34 o 
 -25   4   4      900.87     1621.29    992.43 o 
 -24   4   4     1152.33     1634.09    618.06 o 
 -23   4   4     2332.05     2929.45    658.34 o 
 -22   4   4     2775.97     2533.54    510.61 o 
 -21   4   4     4302.07     4339.25    625.60 o 
 -20   4   4     5105.15     6275.56    692.35 o 
 -19   4   4     4730.73     5253.37    558.20 o 
 -18   4   4     6157.92     7066.20    583.14 o 
 -17   4   4      348.36      325.23    245.81 o 
 -16   4   4     4710.58     4622.15    354.28 o 
 -15   4   4      921.22     1040.77    204.28 o 
 -14   4   4      583.97      581.28    294.43 o 
 -13   4   4     4062.27     4445.97    273.36 o 
 -12   4   4     7599.90     8929.19    349.53 o 
 -11   4   4     9290.41    10088.76    356.56 o 
 -10   4   4    20605.58    21486.84    855.30 o 
  -9   4   4    25703.21    28005.04   1187.65 o 
  -8   4   4    36737.66    36681.95    823.65 o 
  -7   4   4    48008.85    50745.55   1038.45 o 
  -6   4   4    32780.45    33995.12    709.24 o 
  -5   4   4    12191.78    11270.54    308.50 o 
  -4   4   4     5859.99     5508.24    219.42 o 
  -3   4   4    13095.95    12420.02    312.46 o 
  -2   4   4      917.54      864.49     95.20 o 
  -1   4   4       14.08      107.42     76.73 o 
   0   4   4      677.51      816.61     99.96 o 
   1   4   4      376.87      261.09     75.97 o 
   2   4   4     6197.63     5799.19    212.90 o 
   3   4   4     7208.79     6854.72    230.10 o 
   4   4   4    44693.06    47531.99    989.58 o 
   5   4   4    19268.78    18462.29    482.20 o 
   6   4   4    24926.12    23981.23    556.26 o 
   7   4   4    19315.93    19458.66    432.61 o 
   8   4   4    31227.95    32360.55    664.76 o 
   9   4   4     8004.49     8125.99    320.93 o 
  10   4   4     5335.98     4939.91    221.06 o 
  11   4   4     7045.31     7415.35    286.46 o 
  12   4   4      272.35      241.80    108.69 o 
  13   4   4       40.87      156.52    150.09 o 
  14   4   4        4.36      -11.28    194.61 o 
  15   4   4       43.83     -202.34    202.35 o 
  16   4   4     2388.12     2259.99    349.32 o 
  17   4   4     5047.13     5439.83    560.24 o 
  18   4   4     5553.92     6626.22    659.71 o 
  19   4   4     4137.37     5063.45    582.20 o 
  20   4   4     4338.85     3879.24    899.08 o 
  21   4   4     2466.61     1954.35    652.45 o 
  22   4   4     2867.90     2514.77    726.14 o 
  23   4   4     1849.55     3327.70    703.77 o 
 -25   5   4      208.39     -654.41    872.55 o 
 -24   5   4      111.56      324.46    425.30 o 
 -23   5   4       77.75     -374.42    374.42 o 
 -22   5   4       38.28      322.33    430.52 o 
 -21   5   4       28.79        3.26    461.48 o 
 -20   5   4      345.77      534.16    636.73 o 
 -19   5   4     1432.22     1448.09    716.32 o 
 -18   5   4     4937.63     4716.93    539.83 o 
 -17   5   4      171.49      192.94    305.33 o 
 -16   5   4    17063.04    19148.52    776.91 o 
 -15   5   4     5809.02     5670.79    475.18 o 
 -14   5   4     4667.39     4872.80    312.79 o 
 -13   5   4    15953.36    16901.30    545.58 o 
 -12   5   4     3091.90     3411.61    467.18 o 
 -11   5   4     2750.72     2906.97    205.54 o 
 -10   5   4     3374.13     3346.79    216.68 o 
  -9   5   4     4573.43     4380.84    248.20 o 
  -8   5   4     2611.26     2697.42    163.93 o 
  -7   5   4      311.83       92.26    145.51 o 
  -6   5   4      116.81       19.97    120.55 o 
  -5   5   4     5601.38     5180.18    231.46 o 
  -4   5   4    19409.81    20495.71    714.88 o 
  -3   5   4    18832.37    18956.58    451.96 o 
  -2   5   4    16577.14    16648.71    422.19 o 
  -1   5   4    11231.13    10596.24    341.52 o 
   0   5   4    27988.74    28219.78    623.36 o 
   1   5   4    16205.21    16998.87    406.91 o 
   2   5   4    26585.04    27773.96    606.71 o 
   3   5   4    15786.78    16049.30    406.53 o 
   4   5   4      640.36      342.41    164.94 o 
   5   5   4     1086.68      523.64    186.36 o 
   6   5   4     1933.48     1942.10    163.85 o 
   7   5   4     2303.86     2238.70    162.10 o 
   8   5   4      316.31      285.89     99.66 o 
   9   5   4      453.07      273.30    108.77 o 
  10   5   4     2731.38     2551.72    175.38 o 
  11   5   4     1530.28     1358.75    137.86 o 
  12   5   4      929.11      995.76    120.02 o 
  13   5   4       52.58      110.00     81.25 o 
  14   5   4     2806.25     2857.80    267.98 o 
  15   5   4     6195.65     6762.62    831.28 o 
  16   5   4     3315.02     2864.70    389.74 o 
  17   5   4     2938.55     2806.66    414.71 o 
  18   5   4     1782.83     1098.71    417.75 o 
  19   5   4       86.37     -224.36    521.76 o 
  20   5   4        3.45     -334.08    453.96 o 
  21   5   4        3.93       -7.40    507.02 o 
  22   5   4      431.00     1457.94    702.56 o 
  23   5   4      624.84     1076.75    687.82 o 
 -24   6   4       19.91       60.27    502.86 o 
 -23   6   4        0.23      502.94    418.21 o 
 -22   6   4      160.85       22.20    399.17 o 
 -21   6   4       32.68     -113.86    748.74 o 
 -20   6   4      185.20     -242.84    307.55 o 
 -19   6   4       43.69       -0.52    211.26 o 
 -18   6   4       15.89      -22.29    326.22 o 
 -17   6   4      359.42      310.88    629.85 o 
 -16   6   4      197.69     -218.09    256.14 o 
 -15   6   4      602.10      345.10    213.89 o 
 -14   6   4       32.68      -28.75    150.08 o 
 -13   6   4      732.71      450.79    165.97 o 
 -12   6   4        1.72       99.94    127.73 o 
 -11   6   4       44.10      -86.27    162.07 o 
 -10   6   4       51.71       98.28    119.99 o 
  -9   6   4      292.72      248.10    112.57 o 
  -8   6   4       48.48     -108.60    108.60 o 
  -7   6   4     2107.39     1972.84    158.56 o 
  -6   6   4     1043.21     1322.70    165.97 o 
  -5   6   4        8.71      -64.92     81.88 o 
  -4   6   4     1036.69     1123.61    118.26 o 
  -3   6   4     2398.66     2387.19    147.56 o 
  -2   6   4    17282.09    17977.37    409.37 o 
  -1   6   4       48.94       97.72     69.69 o 
   0   6   4       44.50       35.03    123.11 o 
   1   6   4      685.71      776.70    101.83 o 
   2   6   4       35.30       54.71     65.81 o 
   3   6   4        0.20      151.61    138.71 o 
   4   6   4     3668.35     3469.07    161.76 o 
   5   6   4      237.78      144.13    109.14 o 
   6   6   4      152.64      147.94     91.33 o 
   7   6   4        1.76       -1.15     80.11 o 
   8   6   4     1258.68      991.67    116.59 o 
   9   6   4       63.55      119.03    109.86 o 
  10   6   4     1114.83      805.57    142.20 o 
  11   6   4      295.86      268.60     89.49 o 
  12   6   4     1512.21     1242.95    183.68 o 
  13   6   4      168.27       35.33     88.44 o 
  14   6   4       80.04      113.80    190.32 o 
  15   6   4      170.75      -21.82    281.58 o 
  16   6   4      217.53     -264.26    264.26 o 
  17   6   4      153.79      193.03    270.27 o 
  18   6   4        1.96     -301.07    333.57 o 
  19   6   4       18.41      137.38    317.01 o 
  20   6   4       82.74     -350.13    350.13 o 
  21   6   4        1.14     -115.15    482.46 o 
  22   6   4        5.95     -414.29    414.29 o 
  23   6   4       32.05      374.35    528.82 o 
 -24   7   4      753.25       57.97    518.25 o 
 -23   7   4       14.36      833.25    619.04 o 
 -22   7   4       53.51     -434.31    434.31 o 
 -21   7   4      269.80     -124.75    378.18 o 
 -20   7   4     1204.49     1234.09   1318.65 o 
 -19   7   4       37.51      -66.52    375.59 o 
 -18   7   4      782.09       90.54    445.12 o 
 -17   7   4      406.19      118.21    178.98 o 
 -16   7   4     4902.61     4473.79    410.16 o 
 -15   7   4     6667.31     6970.12    375.82 o 
 -14   7   4    10464.33    10916.86    674.24 o 
 -13   7   4     9903.18    10695.83    424.99 o 
 -12   7   4     6784.29     5947.10    398.08 o 
 -11   7   4     3062.68     3220.44    316.84 o 
 -10   7   4     2072.85     2035.01    171.95 o 
  -9   7   4      857.78      722.18    132.25 o 
  -8   7   4      314.07      259.13     99.59 o 
  -7   7   4     1515.68     1476.90    149.78 o 
  -6   7   4       16.78       88.51    136.98 o 
  -5   7   4       22.91        5.36     61.13 o 
  -4   7   4     1787.23     1679.38    114.61 o 
  -3   7   4     8450.37     8434.34    337.55 o 
  -2   7   4    24092.09    24016.79    539.82 o 
  -1   7   4    14535.79    15343.46    320.35 o 
   0   7   4    16740.37    16878.89    437.55 o 
   1   7   4    11882.02    11328.86    306.69 o 
   2   7   4    19598.50    20112.20    442.19 o 
   3   7   4     8511.27     8961.13    280.45 o 
   4   7   4     4385.04     4401.50    173.75 o 
   5   7   4     4752.15     4434.84    192.05 o 
   6   7   4      138.17       59.18     87.68 o 
   7   7   4        5.99        7.58     98.23 o 
   8   7   4     2414.23     2586.39    206.52 o 
   9   7   4     7370.76     7617.42    288.84 o 
  10   7   4     6851.12     6708.42    259.53 o 
  11   7   4     5983.69     5937.92    210.76 o 
  12   7   4    10906.06    10903.44    357.83 o 
  13   7   4     1526.11     1505.21    155.07 o 
  14   7   4     9396.18     9960.16    374.59 o 
  15   7   4     2576.21     1971.72    463.79 o 
  16   7   4     3813.07     3513.87    471.42 o 
  17   7   4     1884.11     1416.86    389.11 o 
  18   7   4     1111.72      888.61    367.90 o 
  19   7   4      362.40      580.06    351.50 o 
  20   7   4       90.94     -289.19    331.56 o 
  21   7   4      101.13     -130.08    762.50 o 
  22   7   4      168.02      -83.91    691.75 o 
  23   7   4      634.91      525.87    673.08 o 
 -24   8   4      818.15      487.10    527.31 o 
 -23   8   4     3559.57     3493.60    663.27 o 
 -22   8   4     4470.96     5788.65    682.75 o 
 -21   8   4     4228.62     5093.21    631.32 o 
 -20   8   4     3212.17     3643.50    492.59 o 
 -19   8   4     3781.52     3552.61    471.34 o 
 -18   8   4     3326.64     3769.18    954.68 o 
 -17   8   4     3922.66     4033.64    341.85 o 
 -16   8   4     1904.02     1183.05    213.74 o 
 -15   8   4       42.11       87.54    179.84 o 
 -14   8   4       27.62        7.20    184.21 o 
 -13   8   4     1494.29     1571.71    241.97 o 
 -12   8   4     3818.79     3527.43    246.00 o 
 -11   8   4     7820.43     8281.95    389.63 o 
 -10   8   4    11018.79    12109.32    505.96 o 
  -9   8   4    12204.63    12649.79    392.90 o 
  -8   8   4    31148.42    35077.22    792.84 o 
  -7   8   4    18082.03    19501.87    470.29 o 
  -6   8   4    19649.50    19613.07    692.50 o 
  -5   8   4     5174.17     4666.38    260.73 o 
  -4   8   4     3087.90     2786.98    338.49 o 
  -3   8   4    29552.75    30657.10    686.16 o 
  -2   8   4     3659.58     3852.94    170.76 o 
  -1   8   4    11251.36    12122.39    246.15 o 
   0   8   4        4.95       -2.14     63.98 o 
   1   8   4     2039.85     2061.24    207.30 o 
   2   8   4     9315.58     9622.25    275.66 o 
   3   8   4     8444.03     8746.44    255.22 o 
   4   8   4    17354.43    17153.16    408.91 o 
   5   8   4    12520.44    12977.92    335.24 o 
   6   8   4    23867.81    24551.61    551.56 o 
   7   8   4    25227.02    25329.82    553.63 o 
   8   8   4    11362.68    11475.05    346.77 o 
   9   8   4    17198.42    18581.15    474.91 o 
  10   8   4     4765.71     5030.35    351.11 o 
  11   8   4     2429.89     2417.18    173.53 o 
  12   8   4     4973.07     4805.94    314.61 o 
  13   8   4     5495.89     5091.24    363.60 o 
  14   8   4     4019.92     4206.06    228.95 o 
  15   8   4     2675.62     2635.72    381.05 o 
  16   8   4     5438.13     5559.50    564.71 o 
  17   8   4     3169.97     3543.51    495.10 o 
  18   8   4     2851.37     3170.66    570.95 o 
  19   8   4     3760.17     4296.29    941.33 o 
  20   8   4     2953.97     1858.21    481.90 o 
  21   8   4     1967.34     2195.92    594.47 o 
  22   8   4     2707.70     3281.60    716.51 o 
 -23   9   4       28.65      -54.11    416.88 o 
 -22   9   4        4.48      475.53    391.51 o 
 -21   9   4      223.11     -327.47    347.17 o 
 -20   9   4      916.95     1112.30    520.78 o 
 -19   9   4       28.61      -41.13    373.39 o 
 -18   9   4     2636.55     2557.87    296.51 o 
 -17   9   4     1499.32     1359.38    292.22 o 
 -16   9   4     2679.60     2249.04    272.45 o 
 -15   9   4     3207.99     3276.88    296.77 o 
 -14   9   4     2366.54     2343.46    239.30 o 
 -13   9   4     3551.61     3794.95    261.78 o 
 -12   9   4      833.07      706.15    155.81 o 
 -11   9   4     2399.47     2251.60    180.68 o 
 -10   9   4     1347.93      855.51    145.19 o 
  -9   9   4      720.29      559.13    109.50 o 
  -8   9   4      247.21       90.95     83.64 o 
  -7   9   4      158.57      275.15    117.52 o 
  -6   9   4      141.76      128.02     83.35 o 
  -5   9   4     1867.17     1924.93    129.21 o 
  -4   9   4     1586.29     1366.62     96.46 o 
  -3   9   4     3947.60     3869.14    184.30 o 
  -2   9   4    12648.89    13331.36    356.04 o 
  -1   9   4    21695.49    22468.68    549.90 o 
   0   9   4    33860.53    37237.55    684.17 o 
   1   9   4    17774.21    17342.89    376.81 o 
   2   9   4     1556.88     1296.79    128.94 o 
   3   9   4     3767.87     3703.12    163.45 o 
   4   9   4     1028.89      899.64    130.25 o 
   5   9   4      185.27      -78.23    146.93 o 
   6   9   4        3.24      -27.33     84.86 o 
   7   9   4        3.03       23.71     94.47 o 
   8   9   4     1433.31     1186.46    138.23 o 
   9   9   4     2089.43     2150.15    168.74 o 
  10   9   4      389.25      306.00    126.58 o 
  11   9   4     2003.39     2085.47    201.46 o 
  12   9   4     5631.66     5698.80    360.59 o 
  13   9   4     7976.45     7518.58    517.35 o 
  14   9   4     2554.51     2574.59    355.18 o 
  15   9   4     3773.23     4014.99    515.50 o 
  16   9   4      878.64      506.99    543.38 o 
  17   9   4      254.33      528.89    524.71 o 
  18   9   4      172.18      352.78    406.80 o 
  19   9   4      120.23      762.89    420.91 o 
  20   9   4       10.30      -20.95    418.48 o 
  21   9   4        5.82      226.81    543.38 o 
  22   9   4      325.77      221.15    445.17 o 
 -23  10   4       59.74      548.95    616.91 o 
 -22  10   4        6.93     -237.71    424.98 o 
 -21  10   4      100.98      261.79    430.21 o 
 -20  10   4      339.78      197.41    389.83 o 
 -19  10   4      214.62     -323.32    364.54 o 
 -18  10   4      856.31      893.98    314.43 o 
 -17  10   4        2.70     -224.72    224.72 o 
 -16  10   4       85.31      116.59    183.39 o 
 -15  10   4       40.53     -143.32    154.03 o 
 -14  10   4      310.85       50.73    193.73 o 
 -13  10   4      515.84      346.94    202.11 o 
 -12  10   4        0.14     -135.85    135.85 o 
 -11  10   4     2122.40     1955.77    175.35 o 
 -10  10   4      468.53      104.16    106.59 o 
  -9  10   4      531.97      334.46    108.19 o 
  -8  10   4      419.45      314.51     99.55 o 
  -7  10   4        2.18       40.67     74.88 o 
  -6  10   4     1116.02     1077.37    146.96 o 
  -5  10   4     6716.69     7065.00    326.04 o 
  -4  10   4     1838.40     1850.45    201.55 o 
  -3  10   4       51.64      -47.93     66.48 o 
  -2  10   4      818.51      778.79     85.82 o 
  -1  10   4     1470.12     1409.34    107.47 o 
   0  10   4       40.80      -22.01     90.82 o 
   1  10   4      276.57      148.55     82.66 o 
   2  10   4     1274.15     1261.91    135.08 o 
   3  10   4       26.69      -33.55     77.06 o 
   4  10   4        0.77      166.02     76.41 o 
   5  10   4      252.90      322.22     94.18 o 
   6  10   4      584.08      408.29     96.95 o 
   7  10   4      251.39      354.21    106.55 o 
   8  10   4      115.50      -42.65    102.53 o 
   9  10   4      118.26       46.34    101.65 o 
  10  10   4      107.26       70.09     94.97 o 
  11  10   4        4.08      162.95    123.96 o 
  12  10   4        3.36       41.72    146.35 o 
  13  10   4       33.06      160.50    130.42 o 
  14  10   4      527.55      440.22    163.72 o 
  15  10   4       20.67      149.81    154.38 o 
  16  10   4       52.56     -174.86    292.25 o 
  17  10   4        2.92     -256.06    502.11 o 
  18  10   4        1.53      669.52    361.20 o 
  19  10   4        1.47     -246.09    389.96 o 
  20  10   4      114.21     -462.11    491.30 o 
  21  10   4       21.48      255.34    600.37 o 
  22  10   4       96.27     -435.38    435.38 o 
 -23  11   4       86.58      169.27    457.94 o 
 -22  11   4        0.51     -421.43    468.70 o 
 -21  11   4        9.14        3.19    298.76 o 
 -20  11   4       45.80      245.36    405.16 o 
 -19  11   4       10.77      279.76    397.95 o 
 -18  11   4     2051.70      825.06    354.80 o 
 -17  11   4     1049.57     1002.39    300.38 o 
 -16  11   4     2151.33     1807.38    350.20 o 
 -15  11   4     2724.20     2860.33    252.47 o 
 -14  11   4     6212.60     6298.78    562.86 o 
 -13  11   4     6155.12     6165.85    301.86 o 
 -12  11   4     3927.35     4285.93    274.29 o 
 -11  11   4    10297.03    11196.88    450.70 o 
 -10  11   4      427.94      504.14    186.59 o 
  -9  11   4       31.52       24.86    109.53 o 
  -8  11   4      312.98      227.36     89.38 o 
  -7  11   4       17.11      -67.36     80.04 o 
  -6  11   4      189.59      187.84     84.30 o 
  -5  11   4     1869.37     1973.22    125.30 o 
  -4  11   4    11790.39    11629.57    332.17 o 
  -3  11   4     7466.50     7641.66    293.57 o 
  -2  11   4    12391.79    12501.05    369.70 o 
  -1  11   4    14723.90    14823.84    335.22 o 
   0  11   4     9073.04     9284.98    310.64 o 
   1  11   4     9558.16    10351.48    312.23 o 
   2  11   4     2103.34     2081.66    132.78 o 
   3  11   4      718.09      664.23    158.00 o 
   4  11   4      993.06      940.45    178.57 o 
   5  11   4      259.91      175.41    105.87 o 
   6  11   4      977.96      867.20    133.49 o 
   7  11   4       22.97       67.75     84.47 o 
   8  11   4     2360.61     2320.74    174.14 o 
   9  11   4     1977.37     1883.56    189.54 o 
  10  11   4     9257.41     8755.73    299.81 o 
  11  11   4     2929.15     2758.45    230.85 o 
  12  11   4     9011.26     9892.91    412.15 o 
  13  11   4     4852.25     5423.33    281.29 o 
  14  11   4     4023.79     3862.80    375.83 o 
  15  11   4     2482.81     3240.32    300.79 o 
  16  11   4     4050.07     4449.52    616.09 o 
  17  11   4     2197.59     2578.96    816.54 o 
  18  11   4      596.30      351.51    374.05 o 
  19  11   4      305.20     -489.82    489.82 o 
  20  11   4      223.84       47.15    364.53 o 
  21  11   4       20.64      617.42    423.85 o 
 -22  12   4     1564.05     2056.57    571.09 o 
 -21  12   4     4492.55     4423.64    778.65 o 
 -20  12   4     4050.14     4279.49    432.37 o 
 -19  12   4     4433.52     3997.69    835.51 o 
 -18  12   4     2132.27     1976.84    553.20 o 
 -17  12   4     2243.96     1498.44    316.24 o 
 -16  12   4      781.20      851.25    352.75 o 
 -15  12   4       24.18      -40.73    168.12 o 
 -14  12   4       33.10     -173.60    173.60 o 
 -13  12   4     1395.09     1078.81    238.19 o 
 -12  12   4     4588.13     4492.90    248.45 o 
 -11  12   4     7610.90     7592.87    327.27 o 
 -10  12   4    17275.45    17769.70    539.48 o 
  -9  12   4     5307.71     5196.93    221.86 o 
  -8  12   4    15830.88    15814.35    676.50 o 
  -7  12   4    13899.40    14938.52    396.61 o 
  -6  12   4    20348.16    21530.41    483.96 o 
  -5  12   4     9355.13     9684.85    337.39 o 
  -4  12   4     6569.81     6907.89    321.68 o 
  -3  12   4     7255.36     7560.12    237.79 o 
  -2  12   4     5319.51     5392.58    173.93 o 
  -1  12   4     2343.95     2312.16    159.68 o 
   0  12   4      715.98      650.76     99.47 o 
   1  12   4     1187.00     1259.21     91.41 o 
   2  12   4     5534.32     5399.83    194.58 o 
   3  12   4    16494.88    17163.02    471.94 o 
   4  12   4     9848.00    10952.31    307.37 o 
   5  12   4    10940.44    11132.63    331.15 o 
   6  12   4     7310.68     7365.26    300.13 o 
   7  12   4     4955.15     4814.59    198.57 o 
   8  12   4     8941.43     9401.45    308.22 o 
   9  12   4     8071.35     8451.51    299.11 o 
  10  12   4     7744.09     7909.00    332.45 o 
  11  12   4     8394.63     8882.85    428.40 o 
  12  12   4       56.82        6.98    164.24 o 
  13  12   4      856.03      467.44    163.41 o 
  14  12   4      197.90      210.27    167.75 o 
  15  12   4     2219.32     2009.06    283.96 o 
  16  12   4     2513.20     3058.16    889.25 o 
  17  12   4     1943.23     1876.77    556.15 o 
  18  12   4     2961.56     3075.71   1023.87 o 
  19  12   4     2356.92     3401.93    517.00 o 
  20  12   4     2420.14     3538.52    577.86 o 
  21  12   4      964.63     2049.36   1380.55 o 
 -22  13   4        7.92     -251.42    435.29 o 
 -21  13   4       37.92     -279.35    369.65 o 
 -20  13   4      635.40      524.69    357.13 o 
 -19  13   4      589.43      455.38    345.68 o 
 -18  13   4      586.36      253.61    289.22 o 
 -17  13   4      736.49     1521.07    483.44 o 
 -16  13   4     1517.33      973.11    313.01 o 
 -15  13   4     2462.36     2324.40    283.73 o 
 -14  13   4     4144.42     4690.55    501.78 o 
 -13  13   4     7404.99     8375.15    536.05 o 
 -12  13   4     6185.21     5675.62    277.67 o 
 -11  13   4     6540.58     7104.68    342.29 o 
 -10  13   4      408.99      227.60    114.46 o 
  -9  13   4       13.98      109.44    123.67 o 
  -8  13   4      354.74      351.29     91.95 o 
  -7  13   4      611.28      495.59    120.16 o 
  -6  13   4     1473.60     1282.71    109.60 o 
  -5  13   4      437.20      450.63    124.85 o 
  -4  13   4     3170.82     3444.86    145.61 o 
  -3  13   4     3998.95     4176.28    159.99 o 
  -2  13   4     7874.73     8490.50    363.65 o 
  -1  13   4     5272.61     5307.24    171.05 o 
   0  13   4     4836.56     4755.30    161.52 o 
   1  13   4     9096.93     9678.16    215.27 o 
   2  13   4     7699.05     7993.38    264.03 o 
   3  13   4     5523.01     5885.94    324.50 o 
   4  13   4      163.47       15.67     78.25 o 
   5  13   4        9.42       21.66     92.00 o 
   6  13   4      111.12      -90.91     90.91 o 
   7  13   4       26.80      -10.78     91.91 o 
   8  13   4      496.21      263.15    124.51 o 
   9  13   4      109.66      104.38    109.19 o 
  10  13   4      635.68      302.85    142.08 o 
  11  13   4     5860.97     6610.99    304.38 o 
  12  13   4     1311.79     1338.27    198.02 o 
  13  13   4     1532.24     1470.21    226.85 o 
  14  13   4      901.37      820.27    243.57 o 
  15  13   4     1027.98      998.04    296.38 o 
  16  13   4     1708.62     1291.98    436.90 o 
  17  13   4      896.45      951.07    342.02 o 
  18  13   4      315.79     -224.19    299.91 o 
  19  13   4      134.49       75.23    775.27 o 
  20  13   4        0.04      266.71    570.45 o 
 -21  14   4      102.25       -6.08    395.97 o 
 -20  14   4      580.27      479.10    376.22 o 
 -19  14   4      109.24     -107.86    247.76 o 
 -18  14   4       69.49     -993.18    993.41 o 
 -17  14   4      118.22     -224.09    487.37 o 
 -16  14   4       35.85      183.90    417.61 o 
 -15  14   4        0.23      105.70    221.16 o 
 -14  14   4      407.77      551.24    201.95 o 
 -13  14   4      199.19     -122.62    199.78 o 
 -12  14   4      169.71      226.12    187.27 o 
 -11  14   4       56.57      219.33    167.50 o 
 -10  14   4        2.65       33.58    134.63 o 
  -9  14   4       51.05       76.56    167.92 o 
  -8  14   4     1655.46     1435.75    225.75 o 
  -7  14   4      240.80      270.33    102.47 o 
  -6  14   4      335.47      373.93    112.25 o 
  -5  14   4     2345.95     2525.92    259.20 o 
  -4  14   4      804.32      808.50    148.02 o 
  -3  14   4      300.97       57.56    161.33 o 
  -2  14   4      792.93      597.26    184.24 o 
  -1  14   4     1907.20     1893.20    223.64 o 
   0  14   4        0.46      -38.29     38.29 o 
   1  14   4      305.82      268.57     53.18 o 
   2  14   4        2.21       13.80     68.13 o 
   3  14   4      182.74      241.58    146.20 o 
   4  14   4      778.59      799.24    135.49 o 
   5  14   4       19.56       56.62     82.32 o 
   6  14   4      821.73      772.96    119.40 o 
   7  14   4     1703.62     1467.05    212.39 o 
   8  14   4      344.63      223.59    103.92 o 
   9  14   4       17.82       -8.47    115.79 o 
  10  14   4      987.27      621.80    208.19 o 
  11  14   4      698.41      347.91    211.07 o 
  12  14   4       28.51      -90.00    165.83 o 
  13  14   4       12.75      -59.93    178.77 o 
  14  14   4       54.76     -185.23    231.99 o 
  15  14   4       71.00      -30.90    438.52 o 
  16  14   4       14.52     -341.94    391.07 o 
  17  14   4        8.41     -344.38    344.38 o 
  18  14   4       16.33     -449.05    449.05 o 
  19  14   4       13.69      105.57    356.56 o 
  20  14   4        1.21      813.06   1073.98 o 
 -20  15   4      309.88      111.00    420.36 o 
 -19  15   4      311.28     -361.00    361.00 o 
 -18  15   4     1281.77      682.27    739.19 o 
 -17  15   4     1517.11      719.52    386.83 o 
 -16  15   4     1802.75     1672.59    485.85 o 
 -15  15   4     2936.04     3096.43    367.76 o 
 -14  15   4     3958.88     4435.43    373.35 o 
 -13  15   4     3716.45     4712.29    427.60 o 
 -12  15   4     2664.03     2957.44    479.94 o 
 -11  15   4     5650.45     6457.35    567.13 o 
 -10  15   4     1944.88     1854.72    184.96 o 
  -9  15   4     3551.10     3919.11    226.56 o 
  -8  15   4      290.06      222.35     90.51 o 
  -7  15   4      203.04      320.70    144.66 o 
  -6  15   4      855.73      979.23     99.85 o 
  -5  15   4     1079.10      749.78    224.59 o 
  -4  15   4     1893.55     1193.34    224.54 o 
  -3  15   4     8561.54     8719.65    769.38 o 
  -2  15   4     7618.85     6668.70    873.53 o 
  -1  15   4     6271.33     6385.50    352.26 o 
   0  15   4     4920.91     5433.88    402.27 o 
   1  15   4    10757.31    11201.69    709.13 o 
   2  15   4     6823.70     7693.45    282.70 o 
   3  15   4     6680.47     6938.48    245.59 o 
   4  15   4     1302.19     1343.54    260.98 o 
   5  15   4     1155.42      777.61    189.93 o 
   6  15   4       30.16       59.35     88.91 o 
   7  15   4        2.62        2.10     99.68 o 
   8  15   4     1479.61     1664.59    166.29 o 
   9  15   4      438.62      232.87    141.29 o 
  10  15   4     3711.49     3970.04    373.19 o 
  11  15   4     1578.16     1567.36    254.37 o 
  12  15   4     3161.82     3267.94    325.92 o 
  13  15   4     3439.96     4700.02    672.28 o 
  14  15   4     3000.93     2750.47    299.64 o 
  15  15   4     1976.33     1904.99    481.90 o 
  16  15   4     2251.05      587.60    611.18 o 
  17  15   4     1743.26     1383.22    424.73 o 
  18  15   4      440.32      318.21    422.97 o 
  19  15   4      262.64      268.32    423.34 o 
 -20  16   4      980.11      -49.13    805.73 o 
 -19  16   4     1108.02      469.60    782.15 o 
 -18  16   4     1650.60     1567.83    446.19 o 
 -17  16   4      766.20      629.32    292.13 o 
 -16  16   4      425.98      125.72    229.57 o 
 -15  16   4       73.19      -70.06    330.89 o 
 -14  16   4      128.65      117.54    315.53 o 
 -13  16   4     1446.24      952.75    377.13 o 
 -12  16   4     3076.02     3274.21    653.82 o 
 -11  16   4     2709.93     2877.26    324.56 o 
 -10  16   4     6142.70     6454.99    352.42 o 
  -9  16   4     4868.23     4965.81    443.06 o 
  -8  16   4    12810.50    14215.30    732.92 o 
  -7  16   4     3330.65     3643.00    356.83 o 
  -6  16   4     1865.04     1552.64    232.33 o 
  -5  16   4     9073.76     8502.32    906.23 o 
  -4  16   4     4767.32     4725.52    354.59 o 
  -3  16   4     1710.89     2031.91    306.20 o 
  -2  16   4     3632.99     2960.34    413.57 o 
  -1  16   4       75.66       -3.38    136.08 o 
   0  16   4       78.88      -36.68    153.68 o 
   1  16   4     2178.83     1892.62    339.85 o 
   2  16   4     3913.24     3391.37    354.02 o 
   3  16   4     6807.69     6807.38    228.92 o 
   4  16   4     8683.18     9187.74    473.42 o 
   5  16   4    12210.13    12769.33    537.28 o 
   6  16   4     8779.67     9207.42    308.71 o 
   7  16   4     7769.80     8366.34    396.92 o 
   8  16   4     5885.00     6530.07    397.10 o 
   9  16   4     3177.51     3307.57    300.49 o 
  10  16   4     2378.44     3021.47    255.08 o 
  11  16   4     4052.15     3874.34    508.87 o 
  12  16   4      401.45      392.05    204.01 o 
  13  16   4        7.82     -152.72    220.65 o 
  14  16   4      395.31      492.53    282.52 o 
  15  16   4      535.77      443.38    252.86 o 
  16  16   4     1849.33     1582.25   1774.58 o 
  17  16   4     1992.92     2199.06    764.46 o 
  18  16   4     1922.78     1793.50    461.29 o 
 -19  17   4      281.85      617.77    741.86 o 
 -18  17   4      720.72      466.28    397.36 o 
 -17  17   4      648.60     1027.92    463.22 o 
 -16  17   4     1329.11     1756.36    997.34 o 
 -15  17   4     1399.18     1241.25    530.60 o 
 -14  17   4     2216.96     2085.24    445.56 o 
 -13  17   4     2139.37     2206.14    644.96 o 
 -12  17   4     1863.33     1420.44    599.75 o 
 -11  17   4     2475.70     2442.92    187.93 o 
 -10  17   4      577.02      776.81    136.38 o 
  -9  17   4       26.63      -33.39     99.02 o 
  -8  17   4       56.13       88.43    217.16 o 
  -7  17   4      459.94      294.77    216.94 o 
  -6  17   4      147.96      305.20    908.91 o 
  -5  17   4        9.88        1.90    298.78 o 
  -4  17   4      566.06      472.14    215.99 o 
  -3  17   4     2795.67     2759.38    252.96 o 
  -2  17   4     2562.99     2354.18    232.57 o 
  -1  17   4     2190.48     2184.82    284.52 o 
   0  17   4     3779.80     3719.34    367.13 o 
   1  17   4     2440.89     2208.22    232.52 o 
   2  17   4     2065.19     1827.70    195.12 o 
   3  17   4      864.35      870.95    195.51 o 
   4  17   4     1456.82     1104.65    211.63 o 
   5  17   4     1812.14     1577.93    235.61 o 
   6  17   4       31.82       -7.03    141.54 o 
   7  17   4      413.92      325.17    157.65 o 
   8  17   4       80.43      348.50    143.54 o 
   9  17   4     1703.44     1511.57    243.47 o 
  10  17   4      226.40      127.87    171.79 o 
  11  17   4     3236.53     3414.31    320.61 o 
  12  17   4     3213.08     3968.70    653.35 o 
  13  17   4     1324.41     1354.45    367.42 o 
  14  17   4     1494.93     1197.54    275.83 o 
  15  17   4      512.56      306.05    227.30 o 
  16  17   4      923.35      453.45    362.40 o 
  17  17   4      501.66      490.05    409.56 o 
 -18  18   4       56.11      502.22    464.22 o 
 -17  18   4       90.46      913.36    436.66 o 
 -16  18   4       98.87      659.53    483.31 o 
 -15  18   4      308.41     -425.47    425.47 o 
 -14  18   4       60.96      211.77    438.24 o 
 -13  18   4       30.00     -259.30    331.24 o 
 -12  18   4      208.53      169.13    274.86 o 
 -11  18   4      169.50      198.45    165.94 o 
 -10  18   4      873.03      784.30    341.89 o 
  -9  18   4      488.38      619.70    166.60 o 
  -8  18   4       40.32     -150.70    189.73 o 
  -7  18   4       89.75      175.56    203.90 o 
  -6  18   4       27.93     -208.85    208.85 o 
  -5  18   4      579.99      614.38    200.78 o 
  -4  18   4      402.90      289.67    197.84 o 
  -3  18   4        1.08       69.49    197.62 o 
  -2  18   4      717.14      682.98    245.25 o 
  -1  18   4       48.10       84.71    138.32 o 
   0  18   4       35.68      208.70    208.53 o 
   1  18   4      141.70     -116.20    192.63 o 
   2  18   4       26.50       35.33    346.00 o 
   3  18   4       91.77      -53.93    127.35 o 
   4  18   4      325.62      261.82    214.59 o 
   5  18   4     1825.18     1520.00    296.68 o 
   6  18   4      253.21      161.73    147.78 o 
   7  18   4      209.30      142.68    135.99 o 
   8  18   4       35.35      289.29    626.90 o 
   9  18   4      838.43      919.69    240.46 o 
  10  18   4        1.44      184.35    168.43 o 
  11  18   4      101.23       -4.04    175.95 o 
  12  18   4        0.66     -248.48    248.48 o 
  13  18   4       82.55      -89.87    212.05 o 
  14  18   4        0.29       30.93    269.80 o 
  15  18   4       80.96       39.12    265.92 o 
  16  18   4       11.06      407.90    381.25 o 
  17  18   4      241.21      -68.78    440.20 o 
 -17  19   4     1356.04     1039.77   1617.36 o 
 -16  19   4     1280.81      923.98   1423.79 o 
 -15  19   4     1461.74      971.03    458.87 o 
 -14  19   4     1738.78     2117.50    509.97 o 
 -13  19   4     2975.28     2852.90    377.32 o 
 -12  19   4     4142.83     4112.45    400.77 o 
 -11  19   4     3297.84     2632.21    495.23 o 
 -10  19   4     1311.03     1431.87    388.17 o 
  -9  19   4     1265.70      799.67    731.05 o 
  -8  19   4      409.82     -265.56    486.39 o 
  -7  19   4      213.69       30.74    309.35 o 
  -6  19   4     1667.43     1232.30    258.91 o 
  -5  19   4     2825.47     2144.62    386.17 o 
  -4  19   4      706.69      784.18    279.28 o 
  -3  19   4     1483.31     1262.78    319.57 o 
  -2  19   4     5007.80     5328.35    352.68 o 
  -1  19   4     5737.59     4912.08    457.43 o 
   0  19   4     6394.26     6413.76    681.99 o 
   1  19   4     5465.80     5526.28    330.74 o 
   2  19   4     5250.19     4610.99    338.40 o 
   3  19   4     4120.88     3687.62    301.39 o 
   4  19   4      703.77      228.17    129.98 o 
   5  19   4      560.55      669.09    130.48 o 
   6  19   4      142.72      110.17    174.65 o 
   7  19   4       71.19       72.32    178.70 o 
   8  19   4      180.81      122.91    195.12 o 
   9  19   4      118.76      214.81    184.56 o 
  10  19   4      386.26      304.12    195.67 o 
  11  19   4      427.46     1137.80    350.42 o 
  12  19   4      576.97      723.71    279.61 o 
  13  19   4     2379.17     2544.08    450.90 o 
  14  19   4     3670.69     3856.54    468.50 o 
  15  19   4     1265.20     2394.43    409.75 o 
 -16  20   4      912.97     1575.30    554.20 o 
 -15  20   4       83.81       34.47    418.06 o 
 -14  20   4        3.40      -83.05    303.66 o 
 -13  20   4      410.02      404.79    368.32 o 
 -12  20   4     1025.36      972.76    418.16 o 
 -11  20   4     1787.71     1435.57    412.31 o 
 -10  20   4     2857.14     2969.32    515.54 o 
  -9  20   4     3398.20     2915.87    584.65 o 
  -8  20   4     4089.96     4318.89    519.29 o 
  -7  20   4     3433.58     3863.87    471.22 o 
  -6  20   4     5910.97     5546.59    889.25 o 
  -5  20   4     6194.73     5809.59    682.91 o 
  -4  20   4     2267.86     1544.26    571.87 o 
  -3  20   4     1502.71     1521.45    326.38 o 
  -2  20   4     1696.62     1036.09    340.96 o 
  -1  20   4      141.30      177.43    415.64 o 
   0  20   4       22.53        6.09    224.02 o 
   1  20   4     2072.88     1963.24    363.56 o 
   2  20   4     2687.44     2512.34    354.17 o 
   3  20   4     4154.11     3935.63    418.28 o 
   4  20   4     3817.59     4758.45   1293.10 o 
   5  20   4     1965.43     1424.81    322.18 o 
   6  20   4     5730.19     6390.76    611.18 o 
   7  20   4     5906.32     6524.01    516.75 o 
   8  20   4     2463.48     2019.25    378.68 o 
   9  20   4     2727.96     2851.51    754.64 o 
  10  20   4     1213.14     1014.04    589.56 o 
  11  20   4      749.68      591.53    497.20 o 
  12  20   4      264.26      426.45    546.33 o 
  13  20   4      140.31      477.54    788.05 o 
  14  20   4        3.94     -265.30    699.61 o 
 -14  21   4     1058.64      677.99    701.58 o 
 -13  21   4      702.05      776.25    872.55 o 
 -12  21   4      353.15     1507.31    705.51 o 
 -11  21   4      657.89      900.06    632.79 o 
 -10  21   4       89.31     -188.13    455.93 o 
  -9  21   4        7.98      -45.36    382.31 o 
  -8  21   4       36.19       16.75    372.46 o 
  -7  21   4      153.55      114.85    349.28 o 
  -6  21   4      716.21      704.00    356.95 o 
  -5  21   4      738.78      546.51    340.00 o 
  -4  21   4     1122.72      404.82    298.80 o 
  -3  21   4      487.63      465.47    548.29 o 
  -2  21   4     1515.02     2278.06    386.81 o 
  -1  21   4      134.05     -275.27    643.60 o 
   0  21   4      729.77      326.59    259.10 o 
   1  21   4     2062.17     2270.37    348.71 o 
   2  21   4      922.11     1631.12    599.39 o 
   3  21   4      400.58       23.58    477.54 o 
   4  21   4       61.55     -452.00    713.37 o 
   5  21   4       70.70      308.54    520.78 o 
   6  21   4       53.36      448.07    567.94 o 
   7  21   4        8.68      330.15    495.23 o 
   8  21   4        2.58     -422.52    446.10 o 
   9  21   4     1151.46      516.85    776.25 o 
  10  21   4     1830.36     1198.77    564.01 o 
  11  21   4     1211.76       94.33    542.40 o 
  12  21   4      710.24      591.53    756.60 o 
  13  21   4     1437.60     1405.12    666.20 o 
 -13  22   4       15.61      194.55   1017.97 o 
 -12  22   4        0.70     -243.68    656.38 o 
 -11  22   4      147.77      414.66    658.34 o 
 -10  22   4      658.72     1684.18    707.47 o 
  -9  22   4      135.76     -489.34    587.60 o 
  -8  22   4       14.84     -807.70    807.70 o 
  -7  22   4       35.70     -734.99    833.25 o 
  -6  22   4       38.42     -489.34    833.25 o 
  -5  22   4      255.67      931.51    662.27 o 
  -4  22   4       69.27       72.71    587.60 o 
  -3  22   4      133.43       49.13    562.05 o 
  -1  22   4       18.97      194.55    581.70 o 
   0  22   4       35.11     -507.02    507.02 o 
   1  22   4       17.93      408.76    601.35 o 
   2  22   4       48.91      479.51    646.55 o 
   3  22   4       25.02     -119.88    548.29 o 
   4  22   4       84.73      355.70    807.70 o 
   5  22   4      448.64     -497.20    497.20 o 
   6  22   4      285.05      613.14    589.56 o 
   7  22   4     1209.96      540.43    564.01 o 
   8  22   4      141.63      328.19    585.63 o 
   9  22   4      385.35      679.96    585.63 o 
  10  22   4      114.06     -772.32    772.32 o 
  11  22   4        4.92      -23.58    611.18 o 
  12  22   4        5.47      -23.58    613.14 o 
 -11  23   4      569.64     1291.14    803.77 o 
 -10  23   4      938.58      829.31    782.15 o 
  -9  23   4      728.25      807.70    758.57 o 
  -8  23   4      131.44      196.52    685.86 o 
  -7  23   4        5.00      809.66    760.53 o 
  -6  23   4      700.46      367.49    685.86 o 
  -5  23   4     1110.28     1568.23    784.12 o 
  -4  23   4     1511.20      685.86    685.86 o 
  -3  23   4     1261.35      756.60    683.89 o 
  -2  23   4     1495.93     2629.44    974.74 o 
  -1  23   4     4218.47     4319.51    921.68 o 
   0  23   4     4935.07     7178.88   1016.01 o 
   1  23   4     2118.67     1900.35    746.78 o 
   2  23   4     2328.58      766.43    693.72 o 
   3  23   4     1495.44      905.96    762.50 o 
   4  23   4      331.30      593.49    878.44 o 
   5  23   4       62.04     -282.99    613.14 o 
   6  23   4       18.87     -587.60    587.60 o 
   7  23   4      177.59     -562.05    562.05 o 
   8  23   4       31.06      115.95    607.25 o 
   9  23   4      524.38     -607.25    607.25 o 
  10  23   4      336.49      373.39    980.64 o 
  -8  24   4     2319.48     1299.00    807.70 o 
  -7  24   4     2813.47     1888.56    882.38 o 
  -6  24   4     2878.10     2452.57    882.38 o 
  -5  24   4     3049.50     1863.01    882.38 o 
  -4  24   4     2620.17     1149.64    782.15 o 
  -3  24   4      875.38       49.13    707.47 o 
  -2  24   4       42.25     1874.80   1021.90 o 
  -1  24   4       50.88      776.25    703.54 o 
   0  24   4      115.08        0.00    603.32 o 
   1  24   4      937.16     1731.34    841.11 o 
   2  24   4      613.20      263.34    693.72 o 
   3  24   4      936.52     1760.82    736.95 o 
   4  24   4     2272.06     2438.81    994.39 o 
   5  24   4     3189.51     3038.20    778.22 o 
   6  24   4     4493.17     3822.32    890.24 o 
   7  24   4     2251.05     2218.71    770.36 o 
   8  24   4     2546.11     2794.52    884.34 o 
  -2  25   4      956.37      339.98    731.05 o 
  -1  25   4      698.82     1503.38    776.25 o 
   0  25   4      261.98      603.32   1061.21 o 
   1  25   4       98.40     -721.23    721.23 o 
   2  25   4      316.32     -167.04    717.30 o 
   3  25   4     1585.33     2067.39    760.53 o 
   4  25   4      537.99     -850.93   1039.59 o 
 -25   1   5      136.17      461.82    679.96 o 
 -24   1   5      987.59      959.28    481.50 o 
 -23   1   5     1122.91      782.45    443.42 o 
 -22   1   5     1387.51      673.17    549.27 o 
 -21   1   5     1823.18     2417.10    698.63 o 
 -20   1   5     3216.50     3680.49    577.77 o 
 -19   1   5     4039.49     3790.84    834.23 o 
 -18   1   5     6905.20     8314.82   1104.44 o 
 -17   1   5     3268.50     3915.26   1147.68 o 
 -16   1   5     3927.31     3940.57    505.44 o 
 -15   1   5     2109.47     1509.51    242.44 o 
 -14   1   5      738.26      249.17    199.24 o 
 -13   1   5      132.94      -34.29    158.11 o 
 -12   1   5      664.84      792.43    186.11 o 
 -11   1   5     2826.83     3397.46    223.87 o 
 -10   1   5     4089.62     4077.29    240.54 o 
  -9   1   5     7381.54     7849.89    313.94 o 
  -8   1   5    12304.07    12938.63    397.03 o 
  -7   1   5    13242.50    12203.95    357.93 o 
  -6   1   5     9783.23     9567.00    301.12 o 
  -5   1   5    39832.35    42145.02    714.70 o 
  -4   1   5    36911.23    38873.11    796.06 o 
  -3   1   5    15378.32    14428.67    396.40 o 
  -2   1   5     2036.22     1820.97    117.80 o 
  -1   1   5     1572.86     1465.18    148.35 o 
   0   1   5     2990.69     3345.65    176.78 o 
   1   1   5     3068.10     2978.14    168.61 o 
   2   1   5       33.68      -39.58    131.33 o 
   3   1   5     1351.92     1525.92    164.80 o 
   4   1   5       39.99      -24.18    113.47 o 
   5   1   5     4993.94     4282.48    220.40 o 
   6   1   5    17611.99    17875.05    631.25 o 
   7   1   5    22502.25    22791.23    621.52 o 
   8   1   5    11024.12    10868.96    371.10 o 
   9   1   5     8362.62     8360.87    362.14 o 
  10   1   5     4946.70     4927.68    270.88 o 
  11   1   5     2877.53     2487.82    246.56 o 
  12   1   5     2713.81     2798.73    211.54 o 
  13   1   5       94.66      158.36     85.89 o 
  14   1   5      954.98      834.03    111.94 o 
  15   1   5     3263.35     3893.17    447.29 o 
  16   1   5       16.90     -266.41    266.41 o 
  17   1   5       53.07      461.63    350.02 o 
  18   1   5      669.83      532.24    359.21 o 
  19   1   5     1616.83     1728.31    492.94 o 
  20   1   5     1457.07     2416.68    518.85 o 
  21   1   5     1931.78     3476.20   1215.48 o 
  22   1   5     1033.36      162.70    476.56 o 
  23   1   5     1587.63     2271.87    562.54 o 
 -25   2   5     2186.54      827.35    705.51 o 
 -24   2   5     2642.58     3493.31    716.86 o 
 -23   2   5     1655.76     1521.44    509.36 o 
 -22   2   5      898.84      440.20    585.63 o 
 -21   2   5      286.20       73.49    327.25 o 
 -20   2   5        1.65      143.82    509.97 o 
 -19   2   5       80.24     -150.73    342.44 o 
 -18   2   5      495.74      407.37    621.99 o 
 -17   2   5     2967.88     2800.79    412.71 o 
 -16   2   5      950.69     1246.21    288.38 o 
 -15   2   5     5150.84     5759.52    352.27 o 
 -14   2   5     4130.16     4223.14    346.93 o 
 -13   2   5     7971.13     7836.15    372.59 o 
 -12   2   5     7634.03     8216.49    349.05 o 
 -11   2   5    17520.20    18467.77    544.08 o 
 -10   2   5     7376.96     7151.50    310.12 o 
  -9   2   5    11496.93    11607.81    371.32 o 
  -8   2   5     2365.96     2720.90    180.61 o 
  -7   2   5      473.12      610.55    180.51 o 
  -6   2   5      279.39      254.90    114.19 o 
  -5   2   5     6438.00     6894.06    214.76 o 
  -4   2   5     6874.53     7332.10    478.24 o 
  -3   2   5    18674.05    18841.51    439.09 o 
  -2   2   5    29358.64    30016.69    517.39 o 
  -1   2   5    40088.26    43460.59    890.42 o 
   0   2   5    27358.27    27615.79    608.68 o 
   1   2   5    26135.20    25646.52    583.74 o 
   2   2   5    16584.56    16045.48    429.75 o 
   3   2   5     6744.18     6063.40    281.60 o 
   4   2   5    15241.78    15700.94    480.23 o 
   5   2   5     3171.46     2971.33    298.10 o 
   6   2   5     2326.43     2162.23    196.91 o 
   7   2   5     1906.76     1646.08    159.86 o 
   8   2   5      162.47       74.36    234.58 o 
   9   2   5      398.22       69.00    146.08 o 
  10   2   5     5171.62     4689.07    276.92 o 
  11   2   5     3720.58     4051.74    219.07 o 
  12   2   5    17857.48    20448.15    587.47 o 
  13   2   5    10989.98    12061.48    774.98 o 
  14   2   5    12140.92    13133.63    638.67 o 
  15   2   5     6873.54     8702.14    628.70 o 
  16   2   5     9242.75    10004.74    747.25 o 
  17   2   5     4096.33     4566.31    545.34 o 
  18   2   5     3429.10     3572.86    776.25 o 
  19   2   5     3267.66     3357.76    587.16 o 
  20   2   5      859.37      685.43    460.59 o 
  21   2   5       19.31      -82.15    402.00 o 
  22   2   5      120.83      488.73    455.08 o 
  23   2   5      567.66      225.77    760.53 o 
 -24   3   5      187.75      582.56    455.61 o 
 -23   3   5      629.19      971.55    432.70 o 
 -22   3   5      647.82      778.44    430.07 o 
 -21   3   5      911.49      585.53    370.17 o 
 -20   3   5     3091.94     3184.38    701.58 o 
 -19   3   5     4205.49     3839.47    903.99 o 
 -18   3   5     1522.62      835.40    317.01 o 
 -17   3   5      868.58      378.57    269.23 o 
 -16   3   5     6245.08     6440.63    436.15 o 
 -15   3   5     3491.90     3746.95    293.94 o 
 -14   3   5      303.68      363.55    181.13 o 
 -13   3   5       86.67      132.16    227.77 o 
 -12   3   5      419.96      687.67    209.05 o 
 -11   3   5     3211.27     2987.51    224.56 o 
 -10   3   5     3297.26     3596.14    238.30 o 
  -9   3   5     6172.94     5769.60    266.37 o 
  -8   3   5    11072.77    11009.26    358.15 o 
  -7   3   5     7036.57     7147.62    387.19 o 
  -6   3   5    17467.60    17496.67    358.05 o 
  -5   3   5     6904.90     6172.39    259.97 o 
  -4   3   5     1220.41     1027.96    146.69 o 
  -3   3   5     6507.28     5914.47    230.69 o 
  -2   3   5     1057.28      826.31    137.25 o 
  -1   3   5     6751.29     6444.33    243.67 o 
   0   3   5    14248.24    14626.89    435.69 o 
   1   3   5     6018.96     6479.82    244.74 o 
   2   3   5     3236.52     3501.94    188.40 o 
   3   3   5      618.64      565.71    107.50 o 
   4   3   5    11850.54    12192.27    354.60 o 
   5   3   5    16647.10    16774.14    435.43 o 
   6   3   5     3463.60     3026.53    189.15 o 
   7   3   5    10445.32    10038.84    351.90 o 
   8   3   5     5786.03     5443.67    261.31 o 
   9   3   5     2789.75     2416.33    202.09 o 
  10   3   5     1305.89      959.61    149.64 o 
  11   3   5      469.27      412.62    177.66 o 
  12   3   5      116.10     -104.14    182.57 o 
  13   3   5      738.30      334.66    136.23 o 
  14   3   5     1743.83     1666.22    253.30 o 
  15   3   5      395.14       73.42    273.87 o 
  16   3   5        2.58      -82.58    631.81 o 
  17   3   5     4134.05     3670.41    521.07 o 
  18   3   5     2296.31     3089.45    498.20 o 
  19   3   5     2813.93     2262.66    466.40 o 
  20   3   5     1756.77      761.08    423.15 o 
  21   3   5     1216.28     1808.35    598.46 o 
  22   3   5     1560.52      658.57    543.48 o 
  23   3   5     1145.61      754.17    494.61 o 
 -24   4   5       54.91       67.77    420.22 o 
 -23   4   5        5.08      -45.47    363.09 o 
 -22   4   5      146.20     -668.87    797.87 o 
 -21   4   5        1.07      328.04    369.51 o 
 -20   4   5      103.56      192.35    325.49 o 
 -19   4   5      963.83      704.33    369.46 o 
 -18   4   5      248.46      290.49    408.76 o 
 -17   4   5       40.80     -296.31    296.31 o 
 -16   4   5       33.43      323.03    231.12 o 
 -15   4   5       20.80      300.83    189.95 o 
 -14   4   5      458.58     -121.05    171.30 o 
 -13   4   5      132.85      132.22    157.40 o 
 -12   4   5        1.02     -124.51    226.15 o 
 -11   4   5      119.94       -1.56    144.66 o 
 -10   4   5      301.59      267.51    258.97 o 
  -9   4   5      104.40     -119.77    119.77 o 
  -8   4   5      492.35      270.31    139.87 o 
  -7   4   5      300.05      227.09    112.73 o 
  -6   4   5      419.31      433.91     95.53 o 
  -5   4   5        7.27      -30.08     95.08 o 
  -4   4   5     6302.33     6763.05    236.54 o 
  -3   4   5     1076.93      995.84    118.42 o 
  -2   4   5    10424.67    11107.12    269.33 o 
  -1   4   5      193.14      160.54     92.28 o 
   0   4   5      193.93      219.58     96.72 o 
   1   4   5    10152.26     9755.27    366.76 o 
   2   4   5     1636.26     1589.02    137.28 o 
   3   4   5     2822.86     3014.90    186.65 o 
   4   4   5      300.34      146.30    111.76 o 
   5   4   5      123.77       59.64    113.46 o 
   6   4   5      155.95      217.62    148.07 o 
   7   4   5      394.67      493.47    138.80 o 
   8   4   5     1298.95     1325.56    150.75 o 
   9   4   5      113.33      -94.57    162.74 o 
  10   4   5      338.51       54.59    140.03 o 
  11   4   5      700.46      594.97    142.73 o 
  12   4   5       94.85       97.74    125.09 o 
  13   4   5      993.87      740.37    154.53 o 
  14   4   5      179.00      -84.56    152.69 o 
  15   4   5      691.42      318.43    314.81 o 
  16   4   5      113.23     -304.10    304.10 o 
  17   4   5      241.98      -39.56    323.49 o 
  18   4   5      279.60      320.33    452.24 o 
  19   4   5       60.48     -193.41    381.98 o 
  20   4   5       94.21      -24.48    372.38 o 
  21   4   5       66.35      242.80    417.73 o 
  22   4   5       10.43     -242.15    557.13 o 
  23   4   5       38.34     -435.60    435.60 o 
 -24   5   5      415.09      -72.71    508.03 o 
 -23   5   5      704.56      770.82    497.87 o 
 -22   5   5     1632.62     1085.32    460.74 o 
 -21   5   5     2930.58     3035.93    572.19 o 
 -20   5   5     3128.50     2020.54    473.33 o 
 -19   5   5     2067.57     2084.06    411.97 o 
 -18   5   5     4372.74     4213.75    819.49 o 
 -17   5   5     2289.89     2264.86    392.19 o 
 -16   5   5     4914.73     5331.61    427.07 o 
 -15   5   5     2895.94     2939.70    330.08 o 
 -14   5   5     2826.77     2729.77    246.45 o 
 -13   5   5     1467.23     1297.33    200.42 o 
 -12   5   5      134.52      -65.80    142.85 o 
 -11   5   5      248.33      295.18    131.55 o 
 -10   5   5     2903.32     2992.88    237.42 o 
  -9   5   5     3868.85     3529.25    220.40 o 
  -8   5   5     6619.99     6049.88    331.02 o 
  -7   5   5    14440.41    15365.28    597.09 o 
  -6   5   5     6535.17     6261.11    227.04 o 
  -5   5   5    13006.04    12930.23    462.64 o 
  -4   5   5       78.29      132.85     94.36 o 
  -3   5   5     4237.36     4245.98    207.55 o 
  -2   5   5    17791.19    18071.59    388.38 o 
  -1   5   5     6060.74     5596.21    238.96 o 
   0   5   5      119.47       35.67     84.40 o 
   1   5   5      797.24      850.00    115.06 o 
   2   5   5     1246.97     1031.29    119.54 o 
   3   5   5     2012.43     1923.43    157.76 o 
   4   5   5     9092.98     8971.74    350.03 o 
   5   5   5     7733.27     8137.50    388.32 o 
   6   5   5     9740.03     9935.28    338.25 o 
   7   5   5     6418.97     6160.53    248.82 o 
   8   5   5     9745.55     9901.79    320.59 o 
   9   5   5     7684.83     7689.01    297.31 o 
  10   5   5     4851.83     5247.78    254.61 o 
  11   5   5     2687.26     3092.96    209.39 o 
  12   5   5     2243.16     2435.37    199.11 o 
  13   5   5       73.79       91.50    121.89 o 
  14   5   5     1758.26     1450.82    129.76 o 
  15   5   5      207.81      436.48    273.71 o 
  16   5   5        6.87      628.68    393.19 o 
  17   5   5     2188.29     1826.86    415.91 o 
  18   5   5      601.61      745.37    338.54 o 
  19   5   5      827.58     1274.79    381.35 o 
  20   5   5     1112.80     1055.10    454.71 o 
  21   5   5     1506.05      421.44    524.98 o 
  22   5   5     1009.82     1086.41    695.50 o 
  23   5   5     1040.51     1215.17    614.13 o 
 -24   6   5     2037.20     1146.43   1171.26 o 
 -23   6   5     1082.77      502.24    768.39 o 
 -22   6   5      816.91      132.91    385.77 o 
 -21   6   5       32.41      318.83    634.76 o 
 -20   6   5       89.91       27.34    689.79 o 
 -19   6   5      140.32      216.23    306.95 o 
 -18   6   5       49.85       46.62    392.66 o 
 -17   6   5      820.69      642.12    296.29 o 
 -16   6   5     1649.81     1733.59    276.35 o 
 -15   6   5     7904.95     8040.16    479.62 o 
 -14   6   5     5613.76     6218.74    374.14 o 
 -13   6   5    21794.72    23909.11    722.35 o 
 -12   6   5     8038.32     8425.45    644.63 o 
 -11   6   5    11490.74    12507.27    440.42 o 
 -10   6   5    10178.11    11001.93    402.79 o 
  -9   6   5     4486.79     4648.73    350.01 o 
  -8   6   5     4390.13     4949.44    270.06 o 
  -7   6   5       11.02       10.12     97.98 o 
  -6   6   5      755.24      801.04    122.82 o 
  -5   6   5     7905.46     7780.75    298.11 o 
  -4   6   5      601.39      491.67    100.52 o 
  -3   6   5     9562.13     9831.12    296.90 o 
  -2   6   5    12465.20    13780.48    363.76 o 
  -1   6   5    47952.56    50744.65    885.93 o 
   0   6   5    20431.98    19919.40    487.98 o 
   1   6   5    47151.04    48594.04    983.95 o 
   2   6   5    38417.96    38742.34    876.35 o 
   3   6   5    14473.87    14587.04    532.98 o 
   4   6   5    15702.36    15107.59    431.43 o 
   5   6   5     5199.72     5260.46    248.47 o 
   6   6   5     3010.94     3238.09    196.44 o 
   7   6   5        7.10       83.32    204.50 o 
   8   6   5       11.25       46.36    100.69 o 
   9   6   5     1414.09     1462.18    160.20 o 
  10   6   5     6983.92     7073.05    292.57 o 
  11   6   5     4306.13     4661.43    257.96 o 
  12   6   5     6100.68     5968.65    290.14 o 
  13   6   5     3361.36     3541.66    338.51 o 
  14   6   5    13472.49    13895.85   1086.98 o 
  15   6   5     9978.88    13188.21   1597.71 o 
  16   6   5     2271.64     2968.18    794.92 o 
  17   6   5    11727.81    13683.30   1331.42 o 
  18   6   5     4751.84     3916.67    683.89 o 
  19   6   5     1442.18     1041.75    528.64 o 
  20   6   5     1154.24     1270.88    453.37 o 
  21   6   5       49.24      -85.07    640.66 o 
  22   6   5       25.28     -507.70    847.98 o 
 -24   7   5       50.49     -489.34    856.83 o 
 -23   7   5      688.72      248.87    520.50 o 
 -22   7   5      674.19      492.35    424.46 o 
 -21   7   5     1818.88     2269.13    548.29 o 
 -20   7   5     2737.34     1791.92    562.33 o 
 -19   7   5     1181.94      830.19    810.65 o 
 -18   7   5     2826.28     2725.70    453.55 o 
 -17   7   5     3825.99     4945.15    553.20 o 
 -16   7   5      279.83      284.18    287.72 o 
 -15   7   5     1428.43     1521.04    285.16 o 
 -14   7   5      181.92     -169.52    169.52 o 
 -13   7   5     1396.40      849.40    179.32 o 
 -12   7   5        1.98     -143.95    143.95 o 
 -11   7   5     2001.09     1980.65    259.26 o 
 -10   7   5     3293.57     3585.02    223.06 o 
  -9   7   5     8364.96     9300.90    339.82 o 
  -8   7   5    11663.46    11623.80    377.82 o 
  -7   7   5     7696.48     6854.64    262.55 o 
  -6   7   5     6937.32     6230.02    218.30 o 
  -5   7   5     8413.80     8685.47    603.61 o 
  -4   7   5     1678.27     1612.66    147.57 o 
  -3   7   5      104.75      177.31     86.91 o 
  -2   7   5     7713.77     7862.79    253.13 o 
  -1   7   5       36.57      150.22     78.77 o 
   0   7   5     1570.37     1314.95    141.48 o 
   1   7   5     3168.77     3011.86    299.82 o 
   2   7   5     3146.04     3664.42    186.95 o 
   3   7   5     3020.14     3261.95    176.60 o 
   4   7   5     4225.07     3974.27    184.54 o 
   5   7   5    17989.31    18345.78    446.86 o 
   6   7   5    10111.53    10890.32    323.25 o 
   7   7   5    16570.46    17274.48    447.10 o 
   8   7   5     4602.70     4545.55    213.25 o 
   9   7   5     4575.77     4327.89    251.40 o 
  10   7   5     1874.36     1830.21    198.14 o 
  11   7   5     2708.96     2716.26    207.35 o 
  12   7   5     1003.71      919.83    214.61 o 
  13   7   5     3751.64     3507.08    225.40 o 
  14   7   5     1015.47      994.35    384.35 o 
  15   7   5      935.84      666.88    161.96 o 
  16   7   5       15.53     -177.70    278.46 o 
  17   7   5      804.91      241.16    422.52 o 
  18   7   5      768.78      690.46    400.25 o 
  19   7   5     1470.33      273.18    757.58 o 
  20   7   5      950.67      618.83    391.65 o 
  21   7   5      713.64      877.08    431.72 o 
  22   7   5     1371.68     1221.82    726.14 o 
 -23   8   5      455.45       82.38    451.15 o 
 -22   8   5      241.48      222.65    410.23 o 
 -21   8   5       12.88      -43.86    350.15 o 
 -20   8   5        2.06     -361.55    361.55 o 
 -19   8   5      102.13      213.04    477.54 o 
 -18   8   5      124.92      305.92    809.66 o 
 -17   8   5      400.84      743.13    247.10 o 
 -16   8   5      187.85      452.30    254.34 o 
 -15   8   5     1045.36      534.08    248.79 o 
 -14   8   5      713.27      906.43    189.09 o 
 -13   8   5     2715.74     2695.47    364.49 o 
 -12   8   5     2442.35     2606.23    295.74 o 
 -11   8   5      580.88      241.11    134.20 o 
 -10   8   5       64.45       84.96    135.59 o 
  -9   8   5      498.97      328.50    138.43 o 
  -8   8   5        2.86     -102.94    102.94 o 
  -7   8   5     1136.32     1187.15    113.56 o 
  -6   8   5      524.31      319.17    147.31 o 
  -5   8   5     2732.15     2616.06    220.68 o 
  -4   8   5        0.30      -29.72    123.16 o 
  -3   8   5     1265.33     1269.04    134.68 o 
  -2   8   5     1774.15     1949.61    140.28 o 
  -1   8   5       26.46      -68.49     77.26 o 
   0   8   5     1908.62     1585.71    137.06 o 
   1   8   5      330.30      290.37    152.32 o 
   2   8   5     1105.70     1433.40    124.38 o 
   3   8   5      443.83      555.48    106.63 o 
   4   8   5      151.24      204.71     97.31 o 
   5   8   5        6.82      -97.22    105.43 o 
   6   8   5      990.60     1012.53    132.01 o 
   7   8   5        0.25      -73.66    109.66 o 
   8   8   5       61.83      270.81    161.85 o 
   9   8   5       95.21      -35.95    116.10 o 
  10   8   5      467.51      510.57    132.92 o 
  11   8   5     2343.22     2124.22    217.34 o 
  12   8   5       68.58       69.76    224.72 o 
  13   8   5        1.51      172.12    133.55 o 
  14   8   5      402.10       34.05    131.36 o 
  15   8   5       22.62      257.01    186.57 o 
  16   8   5      331.61      524.17    330.81 o 
  17   8   5      148.08       61.08    302.74 o 
  18   8   5      337.08      152.10    713.37 o 
  19   8   5       79.65      432.17    373.83 o 
  20   8   5       32.03     -252.29    440.82 o 
  21   8   5       22.11      381.30    573.55 o 
  22   8   5       86.97      515.93    577.77 o 
 -23   9   5      912.49      559.51    853.88 o 
 -22   9   5      387.62     -194.33    452.78 o 
 -21   9   5     2134.23     2404.18   1132.94 o 
 -20   9   5     1905.09     1485.15    453.21 o 
 -19   9   5     2435.43     1811.59    411.34 o 
 -18   9   5     3528.85     3237.38   1504.36 o 
 -17   9   5     1270.34     1082.83    516.85 o 
 -16   9   5     1619.43     1556.54    268.61 o 
 -15   9   5      735.16      973.10    263.04 o 
 -14   9   5      607.83      644.76    196.35 o 
 -13   9   5       29.18      115.04    161.45 o 
 -12   9   5      188.91     -100.10    143.26 o 
 -11   9   5     4144.57     4282.35    401.37 o 
 -10   9   5     1462.09     1354.25    244.86 o 
  -9   9   5     4704.88     4544.07    310.88 o 
  -8   9   5     5055.55     4874.87    278.26 o 
  -7   9   5    10464.82    10224.88    347.01 o 
  -6   9   5    12339.67    12457.24    385.20 o 
  -5   9   5    12931.09    14075.80    390.41 o 
  -4   9   5    13846.42    13957.57    585.19 o 
  -3   9   5    10305.41     9899.38    416.69 o 
  -2   9   5       36.47      -81.66    161.43 o 
  -1   9   5    12658.51    12832.70    464.36 o 
   0   9   5     1882.27     2354.39    156.13 o 
   1   9   5        4.30       88.49     91.48 o 
   2   9   5      700.72      698.80    116.88 o 
   3   9   5      635.18      411.37    182.31 o 
   4   9   5     1889.14     1739.32    151.73 o 
   5   9   5      923.76      747.66    125.00 o 
   6   9   5     2643.41     2435.84    346.36 o 
   7   9   5     7571.86     7411.33    275.90 o 
   8   9   5     7322.28     6993.38    277.02 o 
   9   9   5     9935.89     9847.61    355.29 o 
  10   9   5     4876.71     4865.91    256.18 o 
  11   9   5     2219.71     1843.87    157.89 o 
  12   9   5     5388.85     5273.52    253.99 o 
  13   9   5       18.07     -121.63    121.63 o 
  14   9   5       98.70       75.05    317.67 o 
  15   9   5       12.58      205.48    248.48 o 
  16   9   5      425.76      658.55    312.62 o 
  17   9   5     1607.52     1158.93    361.34 o 
  18   9   5      405.48      409.41    410.48 o 
  19   9   5     1825.01     1494.97    473.99 o 
  20   9   5     1831.37     1555.42    528.00 o 
  21   9   5     1546.48      765.46    914.80 o 
 -23  10   5     1078.26     1360.64    945.26 o 
 -22  10   5       27.57       56.79    592.51 o 
 -21  10   5        2.69       80.84    430.80 o 
 -20  10   5      311.78      194.53    504.67 o 
 -19  10   5      293.12      173.85    318.28 o 
 -18  10   5      994.21     1162.97    324.36 o 
 -17  10   5     2300.08     2267.65    449.50 o 
 -16  10   5     3404.25     2770.25    666.25 o 
 -15  10   5     7517.25     8590.84    759.92 o 
 -14  10   5     5358.67     5345.67    355.77 o 
 -13  10   5    10272.56    10965.89    752.29 o 
 -12  10   5     8064.29     8176.73    463.94 o 
 -11  10   5     8938.50     9828.24    362.48 o 
 -10  10   5     3473.31     3713.99    258.16 o 
  -9  10   5     5304.18     4943.46    229.69 o 
  -8  10   5     5991.69     6205.42    286.53 o 
  -7  10   5     1151.84     1005.62    121.17 o 
  -6  10   5     1249.62     1131.51    131.33 o 
  -5  10   5     1661.61     1596.90    191.13 o 
  -4  10   5      447.79      336.67    126.89 o 
  -3  10   5    10646.44    11040.19    461.79 o 
  -2  10   5    18434.75    19068.39    655.20 o 
  -1  10   5    18319.48    18536.25    414.46 o 
   0  10   5     3961.85     3843.29    186.71 o 
   1  10   5    12921.50    13756.09    356.77 o 
   2  10   5     5098.96     5523.08    209.53 o 
   3  10   5    12737.65    13559.58    376.02 o 
   4  10   5    11360.58    11671.31    344.91 o 
   5  10   5     3213.08     3463.74    208.02 o 
   6  10   5     8279.91     8354.38    317.27 o 
   7  10   5     1051.07      956.70    134.58 o 
   8  10   5       95.56     -130.50    163.00 o 
   9  10   5     3325.26     3402.56    215.50 o 
  10  10   5     3029.85     3232.79    370.25 o 
  11  10   5     2835.48     2354.49    293.25 o 
  12  10   5    11507.03    12189.51    442.51 o 
  13  10   5     5388.81     5628.52    296.54 o 
  14  10   5     3691.33     4367.34    310.05 o 
  15  10   5     1881.93     2606.00    270.62 o 
  16  10   5     2200.54     2424.50    257.07 o 
  17  10   5     3936.82     3470.55    530.26 o 
  18  10   5      889.93      271.10    343.61 o 
  19  10   5     2081.06     1665.60    459.51 o 
  20  10   5      336.88     -347.28    622.97 o 
  21  10   5       29.56     -429.91    526.67 o 
 -22  11   5      261.74      797.29    456.16 o 
 -21  11   5     1360.55     1884.92    497.46 o 
 -20  11   5     1525.65      682.09    417.21 o 
 -19  11   5     1597.11     1151.96    489.02 o 
 -18  11   5      813.63      241.66    339.00 o 
 -17  11   5      550.76      727.98    292.84 o 
 -16  11   5      277.27      -46.34    257.68 o 
 -15  11   5      112.67       -7.26    237.53 o 
 -14  11   5       31.93     -170.24    193.93 o 
 -13  11   5       39.98     -137.17    240.42 o 
 -12  11   5     1080.25      745.00    190.64 o 
 -11  11   5      500.55      489.34    159.28 o 
 -10  11   5     2482.36     2397.42    257.63 o 
  -9  11   5     3295.00     3407.31    373.23 o 
  -8  11   5     7549.86     7490.28    225.80 o 
  -7  11   5     7177.84     7212.22    445.71 o 
  -6  11   5     5442.89     5625.30    373.00 o 
  -5  11   5     5978.92     6605.51    288.54 o 
  -4  11   5     9459.12     9812.50    441.21 o 
  -3  11   5      664.90      438.70     95.79 o 
  -2  11   5     2608.35     2592.31    144.42 o 
  -1  11   5     4316.77     4881.78    185.46 o 
   0  11   5      308.33      269.15     69.12 o 
   1  11   5       69.77      -27.53    141.89 o 
   2  11   5       21.95       89.71     96.48 o 
   3  11   5     1017.96      824.42    220.60 o 
   4  11   5     2051.01     2336.66    262.95 o 
   5  11   5     4569.46     4768.60    215.33 o 
   6  11   5     1306.68     1122.73    133.37 o 
   7  11   5     6678.91     6514.97    274.66 o 
   8  11   5     3450.34     3602.40    225.00 o 
   9  11   5     6679.76     6656.19    373.22 o 
  10  11   5      876.21      855.12    147.73 o 
  11  11   5     7640.75     7618.13    315.17 o 
  12  11   5     1000.63     1107.98    190.78 o 
  13  11   5       82.88      186.58    167.87 o 
  14  11   5      442.61      875.42    267.94 o 
  15  11   5      101.42      180.03    208.31 o 
  16  11   5     1050.57      831.11    188.02 o 
  17  11   5      701.82      893.94    471.65 o 
  18  11   5      784.72      605.50    435.34 o 
  19  11   5      399.99      452.63    446.02 o 
  20  11   5     1040.82      776.26    432.49 o 
  21  11   5      904.01       54.68    455.33 o 
 -22  12   5      783.78     1522.42   1001.27 o 
 -21  12   5       31.87     -538.60    670.13 o 
 -20  12   5       49.03     -109.33    498.18 o 
 -19  12   5       58.21     -255.89    310.55 o 
 -18  12   5        0.55     -138.43    430.04 o 
 -17  12   5        8.02       27.05    263.41 o 
 -16  12   5      126.53      -12.77    281.94 o 
 -15  12   5      164.44      353.54    309.49 o 
 -14  12   5       39.09      328.56    282.21 o 
 -13  12   5       71.54      -27.44    183.82 o 
 -12  12   5       35.70     -133.30    145.03 o 
 -11  12   5      551.86      234.39    165.52 o 
 -10  12   5      497.79      266.51    200.18 o 
  -9  12   5     1047.04      984.68    143.16 o 
  -8  12   5       14.71      -13.27    116.52 o 
  -7  12   5       54.12      133.86     99.72 o 
  -6  12   5      506.95      369.17    109.81 o 
  -5  12   5      427.50      202.40     92.95 o 
  -4  12   5      158.08      193.70     85.52 o 
  -3  12   5      776.79      560.47    209.90 o 
  -2  12   5      412.87      424.76     94.94 o 
  -1  12   5        7.30       -7.53     93.77 o 
   0  12   5     1164.86     1133.60    111.28 o 
   1  12   5       98.01      257.69    126.26 o 
   2  12   5      161.96      179.42     92.08 o 
   3  12   5      363.72      272.74     90.64 o 
   4  12   5      177.08      -43.32    104.77 o 
   5  12   5       66.09       99.33    112.24 o 
   6  12   5       19.64     -139.05    139.05 o 
   7  12   5     1698.70     1502.47    150.33 o 
   8  12   5        5.04       47.79    121.39 o 
   9  12   5      198.90      101.11    190.52 o 
  10  12   5      192.64      -32.75    137.24 o 
  11  12   5      248.76      560.18    168.25 o 
  12  12   5      415.86      340.28    153.24 o 
  13  12   5      207.09      138.28    194.39 o 
  14  12   5      189.42      -17.75    225.10 o 
  15  12   5      532.67      427.56    476.84 o 
  16  12   5        0.75      253.02    256.66 o 
  17  12   5      115.72      211.96    693.72 o 
  18  12   5        0.62      192.06    483.74 o 
  19  12   5       26.61      426.09    450.82 o 
  20  12   5      194.36      610.07    423.89 o 
 -21  13   5     1715.01     1585.73    440.19 o 
 -20  13   5     1781.64     2203.46   1124.09 o 
 -19  13   5     2610.55     3753.73    562.81 o 
 -18  13   5     1718.47     3045.68    544.13 o 
 -17  13   5     1629.69     1347.84    437.26 o 
 -16  13   5     1491.50     1507.86    413.27 o 
 -15  13   5     1159.58     1037.36    362.44 o 
 -14  13   5      951.13      814.44    290.39 o 
 -13  13   5      277.40       51.16    153.32 o 
 -12  13   5        5.94     -206.69    206.69 o 
 -11  13   5      192.53      429.65    195.07 o 
 -10  13   5      800.78      803.44    140.09 o 
  -9  13   5     8032.48     8331.16    265.86 o 
  -8  13   5     1588.11     1692.72    176.52 o 
  -7  13   5    11083.29    11511.11    355.60 o 
  -6  13   5    10722.64    10546.83    557.88 o 
  -5  13   5     8070.44     7918.70    258.95 o 
  -4  13   5     4764.11     5425.93    299.30 o 
  -3  13   5     3016.81     2864.41    191.71 o 
  -2  13   5     1126.15     1139.56    132.18 o 
  -1  13   5       16.52      -77.41     77.41 o 
   0  13   5      892.23     1083.00    117.73 o 
   1  13   5       72.52      -11.82     73.35 o 
   2  13   5     2772.52     2629.29    206.72 o 
   3  13   5     3727.44     3423.95    258.79 o 
   4  13   5     2271.66     2073.70    247.38 o 
   5  13   5     3279.92     3146.78    265.55 o 
   6  13   5     5657.52     5590.12    260.61 o 
   7  13   5     8945.04     8971.36    300.49 o 
   8  13   5     3062.29     2790.17    227.63 o 
   9  13   5    12960.48    13410.24    416.55 o 
  10  13   5     9223.39     9386.30    426.18 o 
  11  13   5     3275.08     2979.01    244.77 o 
  12  13   5     2646.05     2961.58    254.79 o 
  13  13   5     3223.54     2462.38    345.55 o 
  14  13   5      186.55      353.11    405.62 o 
  15  13   5       52.52     -194.06    279.89 o 
  16  13   5       40.06     -311.96    311.96 o 
  17  13   5      514.82       49.24    391.71 o 
  18  13   5      656.29      138.99    359.90 o 
  19  13   5      703.21      648.67    478.69 o 
 -20  14   5      263.80      345.32    372.05 o 
 -19  14   5       11.27      630.95    343.28 o 
 -18  14   5      394.32     -239.39    438.61 o 
 -17  14   5     1290.30     1495.16    714.35 o 
 -16  14   5     2170.01     2548.53    418.93 o 
 -15  14   5     5069.33     6437.50    564.22 o 
 -14  14   5     5423.12     6596.00    408.75 o 
 -13  14   5     8724.39    10583.24    533.62 o 
 -12  14   5     7421.92     8041.04    608.15 o 
 -11  14   5     8519.02     9061.99    462.85 o 
 -10  14   5     7025.42     7736.65    339.69 o 
  -9  14   5     4785.76     5037.53    260.04 o 
  -8  14   5      181.63      242.79    106.34 o 
  -7  14   5     1415.94     1381.59    189.57 o 
  -6  14   5       13.02      124.95     95.97 o 
  -5  14   5      328.41      122.90    150.84 o 
  -4  14   5      745.01      817.49    114.87 o 
  -3  14   5     3800.70     3846.47    308.99 o 
  -2  14   5     4742.69     5006.42    221.98 o 
  -1  14   5     6745.60     7627.43    290.41 o 
   0  14   5    14111.71    15765.81    877.56 o 
   1  14   5    11001.41    11787.73    347.80 o 
   2  14   5    12283.58    12932.88    321.12 o 
   3  14   5    17217.57    19089.00    464.06 o 
   4  14   5     7155.14     7332.81    275.66 o 
   5  14   5     3315.36     3574.99    213.79 o 
   6  14   5     2651.93     2367.85    257.21 o 
   7  14   5      565.16      423.97    132.92 o 
   8  14   5      300.17      356.18    162.44 o 
   9  14   5       40.73       97.19    132.33 o 
  10  14   5     4192.34     4015.72    346.13 o 
  11  14   5     1295.94     1323.99    263.59 o 
  12  14   5     3843.47     3903.37    452.20 o 
  13  14   5     2534.54     2770.14    421.70 o 
  14  14   5     1878.90     1980.45    317.46 o 
  15  14   5     3846.97     5091.16    715.03 o 
  16  14   5     2723.70     3987.99   1105.43 o 
  17  14   5     2746.40     3969.37   1299.98 o 
  18  14   5     2001.62     1800.63    498.09 o 
  19  14   5      930.89      313.51    409.20 o 
 -20  15   5      770.01     -263.42    560.93 o 
 -19  15   5     1371.61     1115.23    543.10 o 
 -18  15   5      277.84      -43.22    296.75 o 
 -17  15   5      504.21      180.01    449.05 o 
 -16  15   5      421.43      680.49    280.63 o 
 -15  15   5     1122.24      800.68    782.15 o 
 -14  15   5      537.26      834.59    634.76 o 
 -13  15   5      342.34       79.56    180.62 o 
 -12  15   5        3.12      -70.62    163.84 o 
 -11  15   5       31.64     -128.01    128.01 o 
 -10  15   5     2128.76     2612.18    338.37 o 
  -9  15   5     1360.88     1248.52    225.40 o 
  -8  15   5     1553.76     1821.64    237.13 o 
  -7  15   5      996.67      963.60    274.01 o 
  -6  15   5     1957.09     1701.35    276.26 o 
  -5  15   5     1073.71     1318.02    200.88 o 
  -4  15   5       82.94      -48.92    178.13 o 
  -3  15   5      239.23      269.06    151.11 o 
  -2  15   5     1223.28     1424.95    152.12 o 
  -1  15   5      605.62      692.17    103.41 o 
   0  15   5      758.68      889.69    103.12 o 
   1  15   5      541.98      629.15    190.90 o 
   2  15   5     4943.50     4842.54    295.11 o 
   3  15   5     4539.33     4508.64    265.94 o 
   4  15   5     6271.67     6034.23    274.58 o 
   5  15   5     3646.70     3742.81    292.81 o 
   6  15   5     4996.82     4760.26    298.23 o 
   7  15   5     2264.33     1978.03    268.50 o 
   8  15   5      441.18      445.47    155.41 o 
   9  15   5     4494.21     4758.46    458.47 o 
  10  15   5     1856.55     2029.87    262.04 o 
  11  15   5     1811.38     1519.51    264.85 o 
  12  15   5      737.84      995.19    234.99 o 
  13  15   5      795.73      741.43    433.43 o 
  14  15   5       69.04        8.95    235.68 o 
  15  15   5        9.35     -142.04    237.75 o 
  16  15   5       54.80     -200.71    291.81 o 
  17  15   5      466.42      -74.46    476.63 o 
  18  15   5      263.33      318.36    611.18 o 
 -19  16   5      400.01      695.18    436.93 o 
 -18  16   5       13.19     -413.34    413.34 o 
 -17  16   5       93.51      -11.90    346.45 o 
 -16  16   5      137.47      501.07    362.58 o 
 -15  16   5       39.95        3.38    734.99 o 
 -14  16   5       11.14       75.25    434.31 o 
 -13  16   5       85.21      260.99    342.93 o 
 -12  16   5       19.05      230.80    168.72 o 
 -11  16   5      244.17      451.76    165.67 o 
 -10  16   5       23.30     -163.12    319.15 o 
  -9  16   5      334.29      630.18    285.92 o 
  -8  16   5      222.29      280.06    412.69 o 
  -7  16   5        0.36      185.86    165.37 o 
  -6  16   5      166.31      257.03    103.25 o 
  -5  16   5        0.00      -78.50     83.35 o 
  -4  16   5      744.92      106.59    267.92 o 
  -3  16   5      726.30      -48.53    173.68 o 
  -2  16   5      687.56      122.77    215.92 o 
  -1  16   5      200.21      200.30    253.09 o 
   0  16   5      607.49      237.01    244.73 o 
   1  16   5     1633.46     1656.04    105.62 o 
   2  16   5      505.58      616.32    146.15 o 
   3  16   5      380.65      320.85     91.39 o 
   4  16   5      709.92      750.88    127.93 o 
   5  16   5       50.10      118.04    102.59 o 
   6  16   5       44.44      -49.78    132.19 o 
   7  16   5       27.78      -72.67    176.67 o 
   8  16   5       35.04      178.39    180.36 o 
   9  16   5       52.17      292.42    156.76 o 
  10  16   5       84.29      210.40    215.88 o 
  11  16   5      271.92       41.40    185.88 o 
  12  16   5        9.72      232.53    218.53 o 
  13  16   5       50.46       10.69    241.38 o 
  14  16   5       78.36       68.78    252.44 o 
  15  16   5       41.65     -171.41    244.79 o 
  16  16   5       84.71      172.82    393.47 o 
  17  16   5        8.74      179.31    354.59 o 
 -18  17   5      773.39       79.80    371.02 o 
 -17  17   5     1240.20      327.14   1302.93 o 
 -16  17   5     1126.97      758.96    363.05 o 
 -15  17   5     1112.29     1089.84    392.06 o 
 -14  17   5      256.45     -119.88    481.47 o 
 -13  17   5       22.57       93.60    202.84 o 
 -12  17   5       28.23     -263.23    306.15 o 
 -11  17   5      262.67      157.01    202.08 o 
 -10  17   5     1849.63     2220.68    288.88 o 
  -9  17   5     2163.81     2573.04    480.94 o 
  -8  17   5     3375.88     3648.94    447.32 o 
  -7  17   5     7736.29     8979.06    516.48 o 
  -6  17   5     3608.61     3513.78    562.05 o 
  -5  17   5     1185.99      641.93    285.64 o 
  -4  17   5     2587.54     2539.80    312.62 o 
  -3  17   5     4907.75     4483.43    416.95 o 
  -2  17   5      455.91      236.99    409.74 o 
  -1  17   5     1337.63      987.82    466.74 o 
   0  17   5      145.64       87.52    175.16 o 
   1  17   5        0.29       -6.50    182.99 o 
   2  17   5        2.29      -45.94     75.14 o 
   3  17   5       20.40     -153.57    153.57 o 
   4  17   5     1067.29      927.19    155.41 o 
   5  17   5     2690.21     2995.96    293.70 o 
   6  17   5     2940.01     3469.34    227.33 o 
   7  17   5     3288.60     3202.00   1071.09 o 
   8  17   5     2751.48     2851.80    273.13 o 
   9  17   5     4188.80     4829.60    558.42 o 
  10  17   5      496.07      858.49    208.71 o 
  11  17   5     1436.51     1952.00    377.64 o 
  12  17   5      808.60      586.78    241.25 o 
  13  17   5      429.36      273.70    280.11 o 
  14  17   5      116.89      424.22    271.96 o 
  15  17   5       19.60      670.45    389.11 o 
  16  17   5      223.12      711.07    919.71 o 
  17  17   5      452.22     -239.57    372.55 o 
 -17  18   5     1080.59      680.57    656.38 o 
 -16  18   5     3344.96     3053.03   1161.43 o 
 -15  18   5     3139.14     3020.27    581.27 o 
 -14  18   5     3088.94     3076.60    471.33 o 
 -13  18   5     4002.07     3774.00   1406.47 o 
 -12  18   5     5152.24     4308.05    552.54 o 
 -11  18   5     5131.91     5242.02    597.72 o 
 -10  18   5     4320.80     3894.10    510.30 o 
  -9  18   5     2795.90     2900.64    595.46 o 
  -8  18   5      895.12      239.75    455.93 o 
  -7  18   5       28.52     -365.53    412.69 o 
  -6  18   5        8.13     -172.94    271.20 o 
  -5  18   5       56.56      209.74    278.59 o 
  -4  18   5     1644.85     1475.29    409.33 o 
  -3  18   5     1021.07      632.26    234.44 o 
  -2  18   5      393.75      714.58    320.13 o 
  -1  18   5     5874.65     6344.06    584.19 o 
   0  18   5     5343.49     4946.23    349.06 o 
   1  18   5     4682.45     4167.69    334.54 o 
   2  18   5     7581.76     7853.66    441.33 o 
   3  18   5     8722.71     8375.72   1088.07 o 
   4  18   5     8075.45     8729.59    432.95 o 
   5  18   5     3489.49     3685.97    331.60 o 
   6  18   5      703.20      538.48    184.94 o 
   7  18   5       16.48      -30.06    194.20 o 
   8  18   5      162.57       13.17    171.52 o 
   9  18   5      169.04      183.40    165.64 o 
  10  18   5      443.33      169.42    199.59 o 
  11  18   5     1186.99     1083.14    245.90 o 
  12  18   5     1324.85     1809.16    419.47 o 
  13  18   5     1646.40     1649.18    509.61 o 
  14  18   5     2180.56     3249.86    421.38 o 
  15  18   5     2808.61     3624.93   1471.94 o 
  16  18   5     2109.18     2099.25    500.15 o 
 -16  19   5       55.55      376.69    437.20 o 
 -15  19   5        4.43     -308.60    308.60 o 
 -14  19   5       86.50      283.28    321.01 o 
 -13  19   5        7.98      312.26    440.21 o 
 -12  19   5      209.58      400.60    476.81 o 
 -11  19   5      228.92     -215.09    371.39 o 
 -10  19   5      874.01      497.00    322.58 o 
  -9  19   5      577.03      888.05    366.48 o 
  -8  19   5      164.20     -264.80    389.11 o 
  -7  19   5     1423.54      836.72    809.66 o 
  -6  19   5     4031.22     3879.93    900.06 o 
  -5  19   5     2554.08     2193.77    597.42 o 
  -4  19   5     1923.34     1352.66    508.00 o 
  -3  19   5     2679.52     2544.26    459.86 o 
  -2  19   5      619.70      541.63    286.24 o 
  -1  19   5      738.74      915.46    571.87 o 
   0  19   5      378.67      442.17    416.62 o 
   1  19   5      328.70      314.59    296.51 o 
   2  19   5      603.43      419.17    695.68 o 
   3  19   5      516.34       49.81    210.52 o 
   4  19   5     1650.49     1619.80    556.15 o 
   5  19   5      215.98      176.66    121.19 o 
   6  19   5     1548.31     1504.54    190.95 o 
   7  19   5     2322.64     2577.33    339.29 o 
   8  19   5     1731.28     1730.83    301.89 o 
   9  19   5     4137.14     4778.97    526.86 o 
  10  19   5     1556.26     1550.78    411.27 o 
  11  19   5      427.75      546.86    262.76 o 
  12  19   5      589.70      442.38    364.59 o 
  13  19   5      181.06       57.89    351.26 o 
  14  19   5       20.81     -725.16    725.16 o 
 -15  20   5        5.45      903.51    911.93 o 
 -14  20   5        3.71     -753.26   1425.75 o 
 -13  20   5        2.86     -368.58    368.58 o 
 -12  20   5       22.69      141.43    436.74 o 
 -11  20   5      124.91      185.12    762.50 o 
 -10  20   5      218.92     1111.34    410.12 o 
  -9  20   5      523.07     -575.29    848.97 o 
  -8  20   5        0.73      237.96    403.85 o 
  -7  20   5       66.06      -98.07    517.83 o 
  -6  20   5      357.80       47.45    339.59 o 
  -5  20   5       19.28       29.20    242.86 o 
  -4  20   5       54.32     -293.18    293.18 o 
  -3  20   5       58.65     -331.98    331.98 o 
  -2  20   5       69.12      197.46    296.40 o 
  -1  20   5        5.29      427.38    294.97 o 
   0  20   5      417.74       82.75    413.67 o 
   1  20   5     1688.86     1809.89    335.17 o 
   2  20   5     1153.71     1117.14    376.34 o 
   3  20   5      497.25     -161.36    304.21 o 
   4  20   5      177.41      356.00    300.26 o 
   5  20   5      168.57     -202.24    222.02 o 
   6  20   5      230.03      316.44    319.93 o 
   7  20   5       80.47     -250.89    401.88 o 
   8  20   5      296.60      309.05    322.58 o 
   9  20   5        0.09      -55.70    336.19 o 
  10  20   5        0.25      375.35    727.12 o 
  11  20   5        0.49      634.76    564.01 o 
  12  20   5        7.17       23.58    685.86 o 
  13  20   5       27.61       47.16    524.71 o 
 -14  21   5      569.89      267.27    654.41 o 
 -13  21   5      145.90      412.69    729.09 o 
 -12  21   5        6.92       77.86    706.49 o 
 -11  21   5      289.40      845.05    477.93 o 
 -10  21   5     1108.63     1332.36    693.72 o 
  -9  21   5     1537.84     1836.78    514.23 o 
  -8  21   5     4813.10     4344.76   1286.22 o 
  -7  21   5     3080.70     2193.42    656.38 o 
  -6  21   5     1297.63     1611.97    519.80 o 
  -5  21   5     4309.88     4212.62    508.18 o 
  -4  21   5     1871.63     2224.63    915.78 o 
  -3  21   5     1923.16     1128.89    375.79 o 
  -2  21   5     1060.91      476.41    487.37 o 
  -1  21   5        9.58       50.65    312.49 o 
   0  21   5      106.53       80.79    219.00 o 
   1  21   5      237.18       21.25    291.38 o 
   2  21   5      149.52     -266.95    269.02 o 
   3  21   5      713.17      462.68    315.08 o 
   5  21   5     1444.56     2169.58    660.31 o 
   6  21   5     2598.24     2934.04    681.92 o 
   7  21   5     4543.79     3535.40    795.91 o 
   8  21   5     2862.97     4602.50    911.85 o 
   9  21   5     1203.55      957.05    583.66 o 
  10  21   5      781.69     1731.34    864.69 o 
  11  21   5     1365.56     1784.40    632.79 o 
  12  21   5     1259.34     2572.45    919.71 o 
 -12  22   5     1967.27     1194.84    756.60 o 
 -11  22   5     2503.18     2081.15    734.99 o 
 -10  22   5     3024.55     2258.02    835.21 o 
  -9  22   5     1363.25     -369.46    959.02 o 
  -7  22   5      253.00      395.01    911.85 o 
  -6  22   5       44.44     -888.27    888.27 o 
  -5  22   5      713.85     1035.66    715.33 o 
  -4  22   5     1174.00      762.50    638.69 o 
  -3  22   5     2172.14     1348.13    685.86 o 
  -2  22   5      955.91      391.07    611.18 o 
  -1  22   5     1106.56     -560.08    560.08 o 
   0  22   5     3266.19     3291.71    847.00 o 
   1  22   5     3594.75     4091.55   1035.66 o 
   2  22   5     2997.49     2727.70    837.18 o 
   3  22   5     2511.84     2165.65    713.37 o 
   4  22   5     1429.39     2130.28    900.06 o 
   5  22   5      796.56     1835.50    705.51 o 
   6  22   5      613.15     -233.86    514.88 o 
   7  22   5       32.36      -47.16    630.83 o 
   8  22   5        0.30      886.31    652.45 o 
   9  22   5      426.51      373.39    581.70 o 
  10  22   5       89.90      -23.58    933.47 o 
 -10  23   5        5.02     2580.31    909.89 o 
  -9  23   5       77.71      393.04    738.92 o 
  -8  23   5      603.68     1776.54    764.46 o 
  -7  23   5     2006.37      493.27    642.62 o 
  -6  23   5      398.93      640.66    740.88 o 
  -5  23   5      590.94     -444.14    689.79 o 
  -4  23   5     1353.03     -418.59    664.24 o 
  -3  23   5      748.84      393.04    711.40 o 
  -2  23   5      648.08     -929.54    929.54 o 
  -1  23   5       32.34      145.42    656.38 o 
   0  23   5        0.36      218.14    652.45 o 
   1  23   5        7.50     -650.48    650.48 o 
   2  23   5      490.01       23.58    670.13 o 
   3  23   5      616.75     1426.74    713.37 o 
   4  23   5      283.07     -473.61    898.10 o 
   5  23   5      895.15     -681.92   1010.11 o 
   6  23   5      849.69     1637.01    725.16 o 
   7  23   5      830.29      536.50    652.45 o 
  -5  24   5       87.10      591.53    764.46 o 
  -4  24   5       23.83     -516.85    762.50 o 
  -3  24   5        5.99      367.49   1029.77 o 
  -2  24   5        1.32       23.58    709.44 o 
  -1  24   5        1.41      389.11    754.64 o 
   0  24   5        1.83     -797.87    968.84 o 
   1  24   5      335.22      770.36    744.81 o 
   2  24   5      582.30      357.67    884.34 o 
   3  24   5       21.12     -355.70    713.37 o 
   4  24   5        1.52     -731.05    731.05 o 
   5  24   5      172.96     1126.06   1033.70 o 
   6  24   5       11.02      933.47    677.99 o 
 -24   0   6       20.22      269.23    681.92 o 
 -23   0   6      556.40      220.10    658.34 o 
 -22   0   6     2226.36     3759.43    854.86 o 
 -21   0   6     4551.08     6099.98    927.57 o 
 -20   0   6     3606.16     3851.79    756.60 o 
 -19   0   6     4034.48     3602.21    852.90 o 
 -18   0   6     7245.72     7145.47    900.06 o 
 -17   0   6     9344.69     9896.75    994.39 o 
 -16   0   6     6435.84     6463.55    896.13 o 
 -15   0   6      103.22      553.73    283.31 o 
 -14   0   6     2101.96     2551.56    734.00 o 
 -13   0   6     1902.20     1919.30    578.75 o 
 -12   0   6       21.77      191.02    213.08 o 
 -11   0   6      135.78      431.51    265.30 o 
 -10   0   6     2087.83     2044.07    288.28 o 
  -9   0   6    13614.45    14978.76    630.88 o 
  -8   0   6     7801.94     7231.21    424.85 o 
  -7   0   6    24211.98    24620.50    952.45 o 
  -6   0   6    17646.64    17825.51    712.05 o 
  -5   0   6    46232.47    50902.73   1437.51 o 
  -4   0   6     8875.87     9413.89    519.80 o 
  -3   0   6    16713.47    16411.64    932.49 o 
  -2   0   6    11777.43    11537.20    604.82 o 
  -1   0   6    23209.54    23690.47    786.59 o 
   0   0   6      359.39      282.29    158.73 o 
   1   0   6     4604.71     5123.57    303.98 o 
   2   0   6     3454.79     3976.94    320.67 o 
   3   0   6      365.83      206.68    163.34 o 
   4   0   6     1751.90     1457.50    213.51 o 
   5   0   6    10831.28    11672.48    508.99 o 
   6   0   6    30212.53    30377.58   1014.34 o 
   7   0   6    11586.38    11165.17    527.35 o 
   8   0   6    17139.94    17034.94   1035.66 o 
   9   0   6    20472.96    21991.92    903.59 o 
  10   0   6    15146.78    15551.27    749.97 o 
  11   0   6     8267.07     9146.22    642.09 o 
  12   0   6    17624.37    20395.05   1984.85 o 
  13   0   6    12006.41    13448.24    706.78 o 
  14   0   6     7359.25     7356.38    424.88 o 
  15   0   6       11.28     -207.33    207.33 o 
  16   0   6      221.64      220.10    465.75 o 
  17   0   6       21.36     -440.20    440.20 o 
  18   0   6      639.01     1367.78    780.18 o 
  19   0   6     1627.91     2336.62    705.51 o 
  20   0   6     3830.81     3714.23    921.68 o 
  21   0   6     1547.83     2177.44    966.88 o 
  22   0   6     1369.89     1012.08    795.91 o 
 -24   1   6     1728.85     1853.46    585.58 o 
 -23   1   6     1717.85     2418.41    541.41 o 
 -22   1   6     1356.59      194.16    475.58 o 
 -21   1   6      643.90      315.94    416.80 o 
 -20   1   6        8.57     -343.41    343.41 o 
 -19   1   6      201.11     -262.22    364.47 o 
 -18   1   6      389.15      401.48    354.70 o 
 -17   1   6      532.71      299.58    570.89 o 
 -16   1   6      207.74      516.08    302.67 o 
 -15   1   6     2709.77     2849.14    400.11 o 
 -14   1   6     2924.20     2671.30    282.23 o 
 -13   1   6     1213.10     1051.78    202.77 o 
 -12   1   6     9341.56     9259.33    456.88 o 
 -11   1   6    12021.46    12580.89    450.36 o 
 -10   1   6     7700.28     7619.30    330.04 o 
  -9   1   6     5771.55     6108.08    296.34 o 
  -8   1   6     6175.55     6017.90    270.77 o 
  -7   1   6      779.92      479.13    114.54 o 
  -6   1   6      547.03      377.10    170.93 o 
  -5   1   6      713.34      569.95    276.99 o 
  -4   1   6      497.17      310.88    123.69 o 
  -3   1   6       98.33      187.96    114.06 o 
  -2   1   6     1100.44     1142.39    115.86 o 
  -1   1   6     2857.74     2967.83    352.58 o 
   0   1   6    11242.02    10861.91    346.59 o 
   1   1   6    22774.97    23917.71    602.92 o 
   2   1   6    12776.11    11842.38    387.69 o 
   3   1   6     2844.32     2720.23    200.68 o 
   4   1   6    20805.73    19802.26    545.70 o 
   5   1   6     1901.93     1457.26    189.89 o 
   6   1   6     5328.27     5340.09    277.89 o 
   7   1   6     3496.68     3624.21    233.23 o 
   8   1   6     2507.43     3011.75    279.68 o 
   9   1   6      137.43      241.89    196.00 o 
  10   1   6      136.85       90.89    155.58 o 
  11   1   6     1785.02     1676.48    315.14 o 
  12   1   6     5224.77     5093.32    340.35 o 
  13   1   6     4949.14     5070.94    487.58 o 
  14   1   6     7083.66     7246.83    291.63 o 
  15   1   6    10098.56    10469.86    459.64 o 
  16   1   6     2682.32     2215.19    445.12 o 
  17   1   6     2215.71     2345.42    501.64 o 
  18   1   6     1859.59     1619.29    565.00 o 
  19   1   6     1907.34     1812.97    429.19 o 
  20   1   6     1662.56     2108.46    532.21 o 
  21   1   6      939.20     1044.26    734.99 o 
  22   1   6      365.56      575.34    601.09 o 
 -24   2   6       36.64     -323.87    805.73 o 
 -23   2   6       36.85     1512.50    517.62 o 
 -22   2   6        0.20      -41.59    402.89 o 
 -21   2   6       65.93      644.12    480.66 o 
 -20   2   6       20.89      -92.63    383.15 o 
 -19   2   6       36.96      170.43    560.08 o 
 -18   2   6        5.24     -181.47    336.27 o 
 -17   2   6      237.24      278.83    313.78 o 
 -16   2   6       29.02       19.24    301.73 o 
 -15   2   6        5.03     -254.40    257.33 o 
 -14   2   6      232.31      294.51    210.45 o 
 -13   2   6      107.88        4.19    164.65 o 
 -12   2   6      378.76      183.15    162.12 o 
 -11   2   6      580.69      323.65    161.52 o 
 -10   2   6      247.63      349.52    149.97 o 
  -9   2   6       59.36        5.06    186.03 o 
  -8   2   6       79.20     -133.67    133.67 o 
  -7   2   6        0.69       59.08     97.62 o 
  -6   2   6        5.41      -53.42    118.25 o 
  -5   2   6      691.81      509.91    125.05 o 
  -4   2   6     3261.84     3593.02    209.44 o 
  -3   2   6     1161.91     1203.76    477.98 o 
  -2   2   6     1140.46     1245.72    190.86 o 
  -1   2   6      277.89      144.85    162.08 o 
   0   2   6      119.91      187.48    105.58 o 
   1   2   6      952.77      890.71    150.59 o 
   2   2   6     5198.09     6127.42    449.87 o 
   3   2   6      370.20      115.99    141.88 o 
   4   2   6     1943.03     2259.26    732.04 o 
   5   2   6     2538.43     2491.49    189.42 o 
   6   2   6      258.30      348.20    133.86 o 
   7   2   6      439.95      372.27    155.65 o 
   8   2   6       89.54       88.00    151.31 o 
   9   2   6      195.60      -31.32    219.79 o 
  10   2   6       41.84     -192.18    192.18 o 
  11   2   6      230.25      758.02    230.67 o 
  12   2   6       17.32       55.07    169.40 o 
  13   2   6      306.22      101.75    322.75 o 
  14   2   6      154.29       77.98    151.82 o 
  15   2   6     2676.01     2500.00    438.71 o 
  16   2   6       18.30      425.92    337.25 o 
  17   2   6      156.71       -1.69    397.28 o 
  18   2   6        1.12      -79.59    439.22 o 
  19   2   6       17.45     -335.19   1096.58 o 
  20   2   6       80.21      326.79    407.61 o 
  21   2   6       86.93     -392.37    392.37 o 
  22   2   6      302.46     -242.08    539.44 o 
 -24   3   6     1548.19     1135.12   1818.79 o 
 -23   3   6     1106.17      400.06    647.53 o 
 -22   3   6      805.77      413.27    458.23 o 
 -21   3   6      616.14       73.70    522.74 o 
 -20   3   6      322.38       49.13    332.95 o 
 -19   3   6       54.87     -206.09    309.17 o 
 -18   3   6      101.02     -512.92    585.63 o 
 -17   3   6       92.85      468.89    298.92 o 
 -16   3   6       45.53      -89.33    289.87 o 
 -15   3   6     3994.97     4127.97    507.92 o 
 -14   3   6     1072.98     1023.37    221.33 o 
 -13   3   6     4740.38     4285.02    352.23 o 
 -12   3   6     5545.34     5379.52    309.07 o 
 -11   3   6     3414.38     2836.60    270.04 o 
 -10   3   6    13891.17    14390.10    553.41 o 
  -9   3   6     5905.01     5572.57    387.47 o 
  -8   3   6     8346.47     7398.29    288.55 o 
  -7   3   6     3315.12     2760.22    256.48 o 
  -6   3   6     1811.06     1717.74    171.79 o 
  -5   3   6      102.39      133.58    125.66 o 
  -4   3   6       62.19       76.61    110.29 o 
  -3   3   6     5287.52     5690.19    239.54 o 
  -2   3   6     6354.92     6243.46    203.75 o 
  -1   3   6    10263.83    10277.41    352.73 o 
   0   3   6    21496.91    23520.74    573.19 o 
   1   3   6    15036.70    14803.59    422.59 o 
   2   3   6    21476.64    21627.50    557.10 o 
   3   3   6     5740.29     5303.68    269.02 o 
   4   3   6     9194.87     8679.55    405.62 o 
   5   3   6     3307.18     2842.70    219.65 o 
   6   3   6    13194.78    13432.80    419.05 o 
   7   3   6     1904.27     1976.45    246.78 o 
   8   3   6      931.02     1071.29    229.47 o 
   9   3   6       26.87       19.59    141.83 o 
  10   3   6      470.76      228.76    168.24 o 
  11   3   6     1202.79     1049.09    171.38 o 
  12   3   6     1708.37     1912.95    190.95 o 
  13   3   6     6704.55     7403.55    398.90 o 
  14   3   6     1317.89     1932.02    322.91 o 
  15   3   6     3334.22     3530.48    281.32 o 
  16   3   6     2883.35     3211.76    896.13 o 
  17   3   6      745.04     1044.27    370.17 o 
  18   3   6      962.71      527.30    377.06 o 
  19   3   6     1921.03     1693.52    470.10 o 
  20   3   6     1610.47     1703.05    641.63 o 
  21   3   6     1040.30     1573.55    503.32 o 
  22   3   6      583.87      907.14    515.86 o 
 -24   4   6       57.45       16.68    668.17 o 
 -23   4   6      698.44     1104.34    793.94 o 
 -22   4   6     1161.34      780.52    894.17 o 
 -21   4   6     1969.71     1796.83    456.53 o 
 -20   4   6     2965.03     3584.24    525.96 o 
 -19   4   6     4643.28     4626.08    939.37 o 
 -18   4   6     9642.20    10199.14    952.14 o 
 -17   4   6     4236.32     4262.77    458.32 o 
 -16   4   6     8462.31     9282.27    674.27 o 
 -15   4   6     9134.42     9750.74    539.49 o 
 -14   4   6     5615.02     5308.21    338.49 o 
 -13   4   6      601.63      479.87    191.65 o 
 -12   4   6      122.77        7.87    154.32 o 
 -11   4   6       25.96     -153.09    153.09 o 
 -10   4   6     1749.11     1818.08    293.86 o 
  -9   4   6     3759.82     3728.97    239.09 o 
  -8   4   6     7673.69     7749.15    411.86 o 
  -7   4   6    18301.45    19413.48    616.71 o 
  -6   4   6    21025.40    20939.74    548.60 o 
  -5   4   6    29454.61    29378.75    699.89 o 
  -4   4   6    28857.92    28636.39    712.68 o 
  -3   4   6    54056.29    58137.03   1196.76 o 
  -2   4   6    24194.32    25569.85    491.42 o 
  -1   4   6     8991.80     8543.33    303.37 o 
   0   4   6     6902.84     7216.91    282.28 o 
   1   4   6     5912.02     5899.67    248.57 o 
   2   4   6     1275.31     1086.06    165.43 o 
   3   4   6      244.13      167.37    115.24 o 
   4   4   6     8101.00     8271.05    321.54 o 
   5   4   6     2420.53     1947.02    178.82 o 
   6   4   6     3122.91     2923.03    210.68 o 
   7   4   6     7327.77     6573.27    306.07 o 
   8   4   6     9115.73     8891.98    373.49 o 
   9   4   6    10542.34    11507.54    675.66 o 
  10   4   6     9709.05    10066.33    364.29 o 
  11   4   6     6632.77     7066.68    402.88 o 
  12   4   6     8668.90     9479.76    426.96 o 
  13   4   6      329.34      646.70    191.55 o 
  14   4   6     4263.39     4729.92    339.23 o 
  15   4   6     1114.50     1273.39    218.55 o 
  16   4   6      306.14      418.50    435.29 o 
  17   4   6      332.18     -121.39    309.84 o 
  18   4   6     1237.66     1798.21    461.78 o 
  19   4   6     1613.68     2083.40    452.17 o 
  20   4   6     1729.79     1454.29    499.22 o 
  21   4   6     1283.46     1788.89    544.30 o 
  22   4   6     2700.40     3205.28   1339.28 o 
 -24   5   6      356.17        0.00    711.40 o 
 -23   5   6      785.38      303.31    456.96 o 
 -22   5   6      718.82      940.75    463.33 o 
 -21   5   6      664.92     -412.52    452.98 o 
 -20   5   6      590.52      902.64    440.97 o 
 -19   5   6        2.97      636.56    976.70 o 
 -18   5   6     1106.15      -73.15    398.94 o 
 -17   5   6       71.40       31.57    651.46 o 
 -16   5   6      479.76      674.45    307.07 o 
 -15   5   6     2012.75     1863.88    339.27 o 
 -14   5   6      698.07      701.58    320.33 o 
 -13   5   6    10457.74    10783.48    487.31 o 
 -12   5   6    12052.76    12315.98    513.39 o 
 -11   5   6     3502.29     3315.52    343.79 o 
 -10   5   6     8300.02     8363.00    353.57 o 
  -9   5   6     4087.00     3829.72    258.82 o 
  -8   5   6     4834.57     4953.44    209.11 o 
  -7   5   6     1406.06     1203.37    133.19 o 
  -6   5   6     1146.91     1352.30    186.93 o 
  -5   5   6      606.73      705.38    143.12 o 
  -4   5   6     2923.53     3184.94    200.09 o 
  -3   5   6      519.08      619.38    130.60 o 
  -2   5   6     4063.92     4073.76    169.76 o 
  -1   5   6      812.38      732.72    143.33 o 
   0   5   6    19559.65    19690.80    551.28 o 
   1   5   6     8831.54     8675.58    300.45 o 
   2   5   6    15963.99    16051.16    456.22 o 
   3   5   6     5838.40     5827.52    288.04 o 
   4   5   6     1827.30     1963.70    260.11 o 
   5   5   6     7434.32     7884.61    316.92 o 
   6   5   6     1677.37     1701.23    177.89 o 
   7   5   6     1719.82     1935.76    224.65 o 
   8   5   6     2104.87     2149.73    209.73 o 
   9   5   6       20.42      351.83    132.03 o 
  10   5   6      746.24      528.54    173.14 o 
  11   5   6     2596.23     2891.52    226.69 o 
  12   5   6     5359.43     5400.16    305.31 o 
  13   5   6     2360.37     2132.73    228.70 o 
  14   5   6     3290.16     2897.27    190.46 o 
  15   5   6     2655.81     2829.54    184.23 o 
  16   5   6     2608.53     2141.65    515.09 o 
  17   5   6     2798.91     3159.22    489.09 o 
  18   5   6     1306.95     -256.51    911.85 o 
  19   5   6      729.13      621.57    471.46 o 
  20   5   6      473.39      569.59    511.93 o 
  21   5   6      846.12     1152.80    934.45 o 
  22   5   6      285.07      179.98    487.36 o 
 -23   6   6      163.96      334.43    502.53 o 
 -22   6   6      333.51     -440.65    468.10 o 
 -21   6   6       60.54     -362.12    362.12 o 
 -20   6   6       33.50     -216.17    479.51 o 
 -19   6   6      356.33      221.65    337.76 o 
 -18   6   6        2.57      191.91    418.59 o 
 -17   6   6        9.18      -20.87    321.77 o 
 -16   6   6     2192.41     1890.33    794.92 o 
 -15   6   6      582.76     -219.06    219.06 o 
 -14   6   6      885.79      438.54    338.53 o 
 -13   6   6      225.80      348.80    188.79 o 
 -12   6   6       44.72       37.04    164.23 o 
 -11   6   6       12.24       46.97    186.08 o 
 -10   6   6      119.15     -139.95    139.95 o 
  -9   6   6      113.79       -0.85    120.34 o 
  -8   6   6        4.24       47.79    103.67 o 
  -7   6   6       16.30       43.13    114.76 o 
  -6   6   6     1890.48     2109.74    174.65 o 
  -5   6   6     1232.05     1191.40    161.69 o 
  -4   6   6      126.70       -3.95    106.49 o 
  -3   6   6      215.86       68.85    107.77 o 
  -2   6   6      349.59       56.53    103.61 o 
  -1   6   6      186.85      -41.19    118.10 o 
   0   6   6      160.32       68.67    107.36 o 
   1   6   6      264.80      375.30    135.04 o 
   2   6   6      207.11      149.22    155.73 o 
   3   6   6        1.04       37.95    197.99 o 
   4   6   6     2229.80     2182.77    184.60 o 
   5   6   6     2816.23     2550.95    227.99 o 
   6   6   6     2072.94     1900.09    189.31 o 
   7   6   6      282.53      329.82    178.89 o 
   8   6   6      363.81      248.41    125.30 o 
   9   6   6      477.55      405.55    200.18 o 
  10   6   6     1364.85     1141.16    176.25 o 
  11   6   6     1026.15      513.33    164.76 o 
  12   6   6      518.93      554.04    192.36 o 
  13   6   6      586.06      909.18    229.95 o 
  14   6   6        0.10     -251.93    251.93 o 
  15   6   6      610.83      444.55    170.88 o 
  16   6   6       63.84       31.43    450.03 o 
  17   6   6      385.70       98.26    489.34 o 
  18   6   6       16.09      -78.68    374.08 o 
  19   6   6      168.91      145.24    380.60 o 
  20   6   6        0.74     1558.46    499.90 o 
  21   6   6      197.42      173.16   1955.37 o 
 -23   7   6      508.43      110.78    529.86 o 
 -22   7   6      623.29     -490.22    498.44 o 
 -21   7   6      301.40     -401.74    600.37 o 
 -20   7   6       10.64     -128.10    400.70 o 
 -19   7   6       10.13      188.75    330.16 o 
 -18   7   6      183.66      478.81    404.83 o 
 -17   7   6     1220.63     1001.78    369.60 o 
 -16   7   6     1980.21     1952.56    479.51 o 
 -15   7   6     1316.97     1176.35    304.16 o 
 -14   7   6     3471.53     2845.25    353.05 o 
 -13   7   6     8000.72     8932.22    719.06 o 
 -12   7   6     2156.29     1803.63    252.70 o 
 -11   7   6     3152.01     3234.85    254.01 o 
 -10   7   6     2875.42     2567.80    335.84 o 
  -9   7   6     3158.39     3026.40    265.78 o 
  -8   7   6     1289.90     1124.83    148.56 o 
  -7   7   6      177.05      225.35    117.29 o 
  -6   7   6        9.58      -73.31    117.77 o 
  -5   7   6      141.90       -6.50    111.80 o 
  -4   7   6      100.05      119.83    140.12 o 
  -3   7   6     2241.32     2381.22    274.86 o 
  -2   7   6     5316.10     5513.76    240.97 o 
  -1   7   6    12958.40    13897.96    384.51 o 
   0   7   6    24714.69    25306.35   1046.68 o 
   1   7   6     7954.84     7366.11    278.26 o 
   2   7   6    18178.84    18229.20    517.20 o 
   3   7   6    17555.05    17783.50    498.49 o 
   4   7   6    20075.37    21497.44    579.36 o 
   5   7   6    10381.50    10164.69    465.76 o 
   6   7   6     6700.87     7022.46    281.80 o 
   7   7   6      830.64      866.63    239.16 o 
   8   7   6      130.90      117.74    123.09 o 
   9   7   6       94.40       91.23    139.28 o 
  10   7   6      191.65      125.20    143.98 o 
  11   7   6      315.90       88.07    164.77 o 
  12   7   6     3140.30     3321.63    274.26 o 
  13   7   6     3523.61     3689.56    322.90 o 
  14   7   6     5406.20     5384.39    463.13 o 
  15   7   6     3720.22     3916.29    264.00 o 
  16   7   6     3660.62     3004.62    806.71 o 
  17   7   6     5274.80     4864.44    663.26 o 
  18   7   6     3641.56     4579.67   1685.16 o 
  19   7   6     1954.56     2015.38    500.95 o 
  20   7   6     1093.41      877.71    690.77 o 
  21   7   6      567.06      474.33    569.91 o 
 -23   8   6     1309.33      350.10    752.67 o 
 -22   8   6     1396.65     1007.82    526.05 o 
 -21   8   6     1221.86     1519.22    519.80 o 
 -20   8   6     3246.45     4040.29    938.38 o 
 -19   8   6     4753.28     6326.37   1107.39 o 
 -18   8   6     8004.42     9358.15    763.31 o 
 -17   8   6     2783.64     2829.08    422.75 o 
 -16   8   6     5930.57     6801.69    597.04 o 
 -15   8   6     1649.70     1921.14    304.21 o 
 -14   8   6      789.19      485.14    611.03 o 
 -13   8   6     4534.36     4646.13    399.10 o 
 -12   8   6       79.47      134.39    184.09 o 
 -11   8   6      154.70      372.78    198.56 o 
 -10   8   6     1584.50     1534.92    194.11 o 
  -9   8   6     3025.72     3000.71    223.21 o 
  -8   8   6     9667.17    10017.89    289.39 o 
  -7   8   6     8661.22     8444.20    324.06 o 
  -6   8   6    12258.87    12810.07    395.04 o 
  -5   8   6    16033.63    16499.74    475.27 o 
  -4   8   6    24655.25    25387.13    643.28 o 
  -3   8   6    25513.07    26674.56    842.45 o 
  -2   8   6    11673.24    11560.12    347.00 o 
  -1   8   6     2752.88     2504.34    142.01 o 
   0   8   6     4283.87     4696.73    221.25 o 
   1   8   6     1811.43     1848.46    148.40 o 
   2   8   6      264.95      323.23    122.06 o 
   3   8   6      607.28      322.75    122.98 o 
   4   8   6      697.31      554.59    128.86 o 
   5   8   6     1716.93     1441.89    170.92 o 
   6   8   6    10192.97     9754.49    353.74 o 
   7   8   6    10628.41    11328.16    392.99 o 
   8   8   6    10867.06    10887.08    383.40 o 
   9   8   6     9313.54     9118.09    362.20 o 
  10   8   6    17256.75    18195.48    556.57 o 
  11   8   6     9714.23    10471.20    404.47 o 
  12   8   6    13271.30    14689.61    658.24 o 
  13   8   6     4504.66     4586.06    346.34 o 
  14   8   6      648.49      505.05    208.48 o 
  15   8   6      407.18      327.07    179.46 o 
  16   8   6      127.39      758.57    420.22 o 
  17   8   6        3.68      155.99    357.66 o 
  18   8   6      492.78     1145.60    827.35 o 
  19   8   6     1543.80     1178.34    439.53 o 
  20   8   6     1849.04     2022.97    576.50 o 
  21   8   6     1946.39     1107.48    513.20 o 
 -22   9   6      991.82     1471.78    507.02 o 
 -21   9   6     1030.73      955.54    516.24 o 
 -20   9   6      107.19     -551.08    734.00 o 
 -19   9   6      183.00       75.54    347.48 o 
 -18   9   6      300.57      377.32    495.23 o 
 -17   9   6      283.07      302.91    297.36 o 
 -16   9   6     1451.60     1969.25    602.33 o 
 -15   9   6     3229.25     3013.94    349.56 o 
 -14   9   6     3866.60     4203.00    368.38 o 
 -13   9   6     2406.98     2837.98    321.52 o 
 -12   9   6     2253.51     2226.96    236.80 o 
 -11   9   6     4896.02     5187.09    326.48 o 
 -10   9   6    11300.72    12129.74    422.75 o 
  -9   9   6     3700.05     3295.19    190.12 o 
  -8   9   6     6520.63     6543.10    295.27 o 
  -7   9   6     1268.52     1484.27    263.51 o 
  -6   9   6      765.47      691.21    170.35 o 
  -5   9   6     1107.66      996.13    141.18 o 
  -4   9   6      130.61      -85.15     90.29 o 
  -3   9   6       10.03       33.51     95.66 o 
  -2   9   6     3463.62     3261.87    207.92 o 
  -1   9   6      528.69      324.98    100.13 o 
   0   9   6     4886.01     4839.35    324.23 o 
   1   9   6     1371.70     1422.40    154.43 o 
   2   9   6      299.04      214.62    117.96 o 
   3   9   6     6140.71     5913.70    251.96 o 
   4   9   6     4001.21     3701.05    214.68 o 
   5   9   6     6692.39     6742.19    301.81 o 
   6   9   6    11547.02    12928.15    434.97 o 
   7   9   6     2509.78     2250.93    190.06 o 
   8   9   6      614.81      382.43    137.34 o 
   9   9   6       28.06      -62.46    160.84 o 
  10   9   6      182.23      205.44    178.68 o 
  11   9   6       10.51       -3.48    153.81 o 
  12   9   6     3642.30     3811.50    226.89 o 
  13   9   6     2839.59     2919.74    238.05 o 
  14   9   6     1192.04      986.26    268.34 o 
  15   9   6     3046.15     3094.03    656.08 o 
  16   9   6     2007.30     1552.17    390.91 o 
  17   9   6      260.10      533.10    344.42 o 
  18   9   6      525.18      778.45    450.99 o 
  19   9   6     1965.92     2339.01    726.14 o 
  20   9   6      444.02       49.13    876.48 o 
 -22  10   6      134.01      353.27    446.56 o 
 -21  10   6       36.15     -137.43    411.15 o 
 -20  10   6      594.61      279.03    364.05 o 
 -19  10   6       44.24     -560.08    560.08 o 
 -18  10   6      251.76       21.31    309.45 o 
 -17  10   6      147.79      339.71    407.05 o 
 -16  10   6      339.51      477.82    655.39 o 
 -15  10   6     1051.85      710.16    208.67 o 
 -14  10   6     1821.32     1534.85    434.01 o 
 -13  10   6      312.45      452.84    206.63 o 
 -12  10   6     1442.46     1133.26    215.44 o 
 -11  10   6     1104.86      860.71    276.52 o 
 -10  10   6     1703.52     1432.83    207.12 o 
  -9  10   6     1058.64      899.22    139.18 o 
  -8  10   6       42.43     -134.17    206.09 o 
  -7  10   6      395.31      425.86    139.10 o 
  -6  10   6      523.99      562.61    134.15 o 
  -5  10   6      682.64      689.46    210.75 o 
  -4  10   6     1150.66     1026.38    154.76 o 
  -3  10   6       16.20      191.63    101.06 o 
  -2  10   6      449.63      324.13    109.43 o 
  -1  10   6      236.71      329.21    108.88 o 
   0  10   6      507.73      337.13    117.20 o 
   1  10   6      427.61      313.87    103.69 o 
   2  10   6      699.47      607.70    198.33 o 
   3  10   6      282.06       77.21    121.11 o 
   4  10   6       47.10      237.07    127.32 o 
   5  10   6      381.41      369.02    127.16 o 
   6  10   6     2040.72     1812.37    323.32 o 
   7  10   6      287.40      152.19    164.18 o 
   8  10   6      140.49      184.62    157.56 o 
   9  10   6      149.16      306.77    163.11 o 
  10  10   6     2293.97     2607.63    256.83 o 
  11  10   6        0.73       85.91    193.24 o 
  12  10   6       18.02      -64.58    157.87 o 
  13  10   6      689.34      455.16    232.31 o 
  14  10   6      108.47      -34.06    160.12 o 
  15  10   6      167.17       26.76    541.41 o 
  16  10   6        0.04      -44.13    309.20 o 
  17  10   6      149.44     -119.76    369.65 o 
  18  10   6      141.42     -430.88    436.76 o 
  19  10   6       29.41     1030.68    561.01 o 
  20  10   6       30.76     -103.47    491.15 o 
 -22  11   6     1639.89      303.49    669.72 o 
 -21  11   6      864.26     1052.53    604.36 o 
 -20  11   6      352.30      114.56    385.67 o 
 -19  11   6      147.61        3.73    416.62 o 
 -18  11   6       35.22       72.36    891.22 o 
 -17  11   6      229.65       83.49    318.07 o 
 -16  11   6     1059.05      941.84    307.22 o 
 -15  11   6     1846.79     1720.87    348.29 o 
 -14  11   6     1922.71     1250.59    379.07 o 
 -13  11   6     3561.23     3336.90    299.65 o 
 -12  11   6     2297.40     2220.63    234.65 o 
 -11  11   6     8041.95     8343.85    593.84 o 
 -10  11   6     2977.26     2838.62    225.05 o 
  -9  11   6     1218.73     1297.94    158.46 o 
  -8  11   6     5174.59     4830.61    240.61 o 
  -7  11   6     4748.68     5437.92    565.02 o 
  -6  11   6     2733.83     2661.93    210.38 o 
  -5  11   6      366.33      347.40    118.73 o 
  -4  11   6     2168.47     1991.25    258.97 o 
  -3  11   6      141.16      -25.29    102.33 o 
  -2  11   6     7392.24     7861.35    514.04 o 
  -1  11   6     4945.75     4696.68    230.11 o 
   0  11   6     6039.26     5398.74    190.69 o 
   1  11   6     6545.58     5999.18    240.97 o 
   2  11   6    14205.61    14580.59    423.96 o 
   3  11   6    11756.29    11727.96    372.21 o 
   4  11   6    11799.05    12476.49    391.22 o 
   5  11   6     6619.32     6741.16    275.72 o 
   6  11   6     2194.24     2180.08    226.72 o 
   7  11   6     2959.41     2663.85    228.26 o 
   8  11   6     1721.48     1554.50    256.06 o 
   9  11   6       87.59     -186.38    186.38 o 
  10  11   6      663.56      453.52    222.86 o 
  11  11   6      621.21      537.84    218.47 o 
  12  11   6     1165.35      854.39    198.51 o 
  13  11   6      110.94     -198.43    506.73 o 
  14  11   6     3386.98     3689.83    420.32 o 
  15  11   6     1464.85     2158.15    582.33 o 
  16  11   6     1246.94      249.25    332.40 o 
  17  11   6     2053.70     2451.03    432.34 o 
  18  11   6      721.17      585.59    477.33 o 
  19  11   6     1304.20     1315.36    529.14 o 
  20  11   6      874.50     -413.52    989.48 o 
 -21  12   6     1594.82     1556.44    656.38 o 
 -20  12   6     3556.98     3270.36    641.30 o 
 -19  12   6     2676.92     2741.73    480.47 o 
 -18  12   6     3841.70     3301.55    752.67 o 
 -17  12   6     2196.78     2580.60    420.44 o 
 -16  12   6     1658.44     1522.72    336.94 o 
 -15  12   6     2758.16     2769.35    744.81 o 
 -14  12   6     1029.86     1029.61    270.02 o 
 -13  12   6     1966.76     1566.37    240.12 o 
 -12  12   6       55.84     -142.89    314.69 o 
 -11  12   6      709.18      409.98    128.94 o 
 -10  12   6     1192.34     1123.43    173.62 o 
  -9  12   6      330.12       73.47    142.75 o 
  -8  12   6     5418.44     6020.72    323.60 o 
  -7  12   6    10310.44    10875.63    725.77 o 
  -6  12   6    15979.83    16560.16    739.64 o 
  -5  12   6    26474.91    27872.40   1242.02 o 
  -4  12   6    17521.06    18487.08    774.94 o 
  -3  12   6     8028.82     8378.60    282.49 o 
  -2  12   6     4595.89     5245.41    281.64 o 
  -1  12   6     3795.22     4189.62    217.92 o 
   0  12   6     1106.19     1320.14    149.26 o 
   1  12   6      277.69      304.55    113.43 o 
   2  12   6      281.87      345.31    125.63 o 
   3  12   6     1358.94     1427.79    142.94 o 
   4  12   6     2927.97     2879.30    200.88 o 
   5  12   6     3235.04     3513.62    398.53 o 
   6  12   6     2683.24     3126.34    438.54 o 
   7  12   6     4697.18     5033.15    276.05 o 
   8  12   6    16531.72    17654.79    591.58 o 
   9  12   6    13631.72    13948.72    488.81 o 
  10  12   6    12056.36    12284.22    548.66 o 
  11  12   6     7775.65     8389.12    444.39 o 
  12  12   6     1802.82     1811.25    253.20 o 
  13  12   6     2706.77     2852.08    558.76 o 
  14  12   6     1168.08      964.41    238.70 o 
  15  12   6      571.29      475.22    274.38 o 
  16  12   6       28.87       81.01    494.25 o 
  17  12   6        1.64     -114.47    392.47 o 
  18  12   6      775.98      618.29    757.58 o 
  19  12   6      358.28      267.93    482.50 o 
 -20  13   6        3.07      510.95    835.21 o 
 -19  13   6       42.26     -346.16    346.16 o 
 -18  13   6      156.40      184.73    508.99 o 
 -17  13   6       17.75     -258.58    294.01 o 
 -16  13   6      533.39      689.33    341.92 o 
 -15  13   6     1647.44     1925.66    324.82 o 
 -14  13   6     2597.40     2523.02    758.57 o 
 -13  13   6     4150.66     4005.19    334.21 o 
 -12  13   6     4953.20     4994.02    283.58 o 
 -11  13   6     1146.34      860.30    214.00 o 
 -10  13   6     2089.37     1990.64    238.59 o 
  -9  13   6     1050.64     1345.83    188.70 o 
  -8  13   6     3439.68     4161.75    510.50 o 
  -7  13   6     1941.59     2241.95    336.08 o 
  -6  13   6      501.65      377.17    136.48 o 
  -5  13   6       10.35       59.45    139.84 o 
  -4  13   6     2181.42     2171.25    177.54 o 
  -3  13   6       28.09      109.01    108.57 o 
  -2  13   6      944.56     1082.45    197.15 o 
  -1  13   6     4408.05     4784.88    263.18 o 
   0  13   6     4273.03     4454.14    255.58 o 
   1  13   6     2626.59     2350.72    137.95 o 
   2  13   6     2494.92     2087.75    311.36 o 
   3  13   6     3857.61     3477.22    209.03 o 
   4  13   6     5132.45     5100.89    256.03 o 
   5  13   6     4899.97     4865.72    560.68 o 
   6  13   6     2746.04     2666.52    260.17 o 
   7  13   6     1399.63     1194.93    188.03 o 
   8  13   6      158.55      155.39    143.77 o 
   9  13   6        1.34     -156.34    156.34 o 
  10  13   6      793.20      675.08    180.54 o 
  11  13   6     1181.04      942.48    234.97 o 
  12  13   6      164.63      180.21    220.68 o 
  13  13   6      486.02      473.12    277.39 o 
  14  13   6      459.73      434.56    498.18 o 
  15  13   6      927.45     1369.46    425.47 o 
  16  13   6     1366.71     1525.64    511.93 o 
  17  13   6     1567.01     1320.56    694.70 o 
  18  13   6      838.68      331.63    385.27 o 
  19  13   6      865.70     -709.44    831.28 o 
 -20  14   6       64.47     -372.60    372.60 o 
 -19  14   6       24.74     -277.09    575.80 o 
 -18  14   6        2.42      135.21   1196.81 o 
 -17  14   6      167.79      518.10    330.15 o 
 -16  14   6      103.72     -225.96    314.76 o 
 -15  14   6       48.62      292.69    271.53 o 
 -14  14   6       55.87        6.02    462.80 o 
 -13  14   6        1.34     -173.18    173.18 o 
 -12  14   6       83.47      -65.53    137.09 o 
 -11  14   6      118.52      105.85    232.59 o 
 -10  14   6        8.19     -105.73    139.76 o 
  -9  14   6      204.77     -114.18    130.27 o 
  -8  14   6      888.27      879.99    215.86 o 
  -7  14   6       14.15      111.72    281.10 o 
  -6  14   6      936.73      812.17    144.86 o 
  -5  14   6      242.22       73.22    167.77 o 
  -4  14   6     1416.58     1083.77    413.40 o 
  -3  14   6      355.38      228.83     99.71 o 
  -2  14   6       97.52      -64.73    150.15 o 
  -1  14   6     1076.75      869.25    153.74 o 
   0  14   6      589.00      467.14    121.85 o 
   1  14   6       20.32       16.22     96.18 o 
   2  14   6       27.81      -93.94    106.87 o 
   3  14   6      368.05      176.67    127.72 o 
   4  14   6      332.43      262.14    144.96 o 
   5  14   6      150.71      173.41    129.55 o 
   6  14   6       12.34      -95.58    127.78 o 
   7  14   6       94.10      176.08    262.08 o 
   8  14   6      885.50      878.41    199.47 o 
   9  14   6       99.68      -60.20    184.02 o 
  10  14   6      597.56      124.75    175.09 o 
  11  14   6       64.02     -128.84    172.27 o 
  12  14   6      135.50      -81.01    196.72 o 
  13  14   6      106.46      370.19    238.44 o 
  14  14   6        1.83       92.06    240.62 o 
  15  14   6        0.38     -233.22    233.22 o 
  16  14   6        2.87      192.60    451.01 o 
  17  14   6       91.74       64.64    577.77 o 
  18  14   6        5.86     -427.24    427.24 o 
 -19  15   6      253.77     1218.42    919.71 o 
 -18  15   6       43.92       92.36    528.64 o 
 -17  15   6      769.24      475.12    358.92 o 
 -16  15   6      928.70     1549.61    420.62 o 
 -15  15   6     2202.61     1998.61    597.42 o 
 -14  15   6     2968.62     2457.16    356.98 o 
 -13  15   6     2678.07     2405.73    430.58 o 
 -12  15   6     1715.33     2233.12    453.28 o 
 -11  15   6     2792.59     2830.20    459.86 o 
 -10  15   6     1974.04     2045.22    344.03 o 
  -9  15   6     4142.79     4503.62    465.20 o 
  -8  15   6     3342.35     4098.25    529.01 o 
  -7  15   6      822.15      494.86    179.84 o 
  -6  15   6      320.74      362.81    148.51 o 
  -5  15   6        3.35      -75.85     91.43 o 
  -4  15   6        5.84      -88.98    108.07 o 
  -3  15   6       48.91       50.44    119.70 o 
  -2  15   6     5401.61     5890.09    279.68 o 
  -1  15   6     1600.28     1687.10    175.58 o 
   0  15   6     4378.55     4475.80    245.06 o 
   1  15   6     6277.21     6541.05    396.55 o 
   2  15   6     6264.80     6692.02    298.45 o 
   3  15   6     6678.30     7588.03    379.07 o 
   4  15   6     7201.17     7736.49    501.50 o 
   5  15   6     6985.27     7311.17    374.70 o 
   6  15   6     4374.75     4542.81    288.32 o 
   7  15   6     1380.39     1164.28    199.97 o 
   8  15   6       67.33      198.94    211.99 o 
   9  15   6       98.96       -8.75    171.17 o 
  10  15   6       49.34      -96.21    201.57 o 
  11  15   6      275.50      345.22    266.65 o 
  12  15   6      957.59     1205.49    439.22 o 
  13  15   6     1673.91     1586.68    329.40 o 
  14  15   6     2864.03     3467.80    449.03 o 
  15  15   6     1292.83     1434.60    815.56 o 
  16  15   6     1422.97     1503.66    471.65 o 
  17  15   6     2270.59     3361.10   1836.48 o 
 -18  16   6     2568.25     5083.98    939.37 o 
 -17  16   6     2964.36     3091.26    801.80 o 
 -16  16   6     2020.34     2381.82    870.58 o 
 -15  16   6     1469.58      594.36    407.10 o 
 -14  16   6      781.53      688.93    282.55 o 
 -13  16   6      779.52      852.50    478.86 o 
 -12  16   6      175.93      382.56    246.01 o 
 -11  16   6      276.64      298.71    240.81 o 
 -10  16   6      760.57     1168.80    210.82 o 
  -9  16   6      290.97      508.40    266.28 o 
  -8  16   6     3606.86     3546.42    330.08 o 
  -7  16   6     8767.43     9676.61    519.64 o 
  -6  16   6     4714.48     5454.05    250.26 o 
  -5  16   6     8043.24     8618.73    314.49 o 
  -4  16   6     8677.67     9853.75    336.70 o 
  -3  16   6     5512.66     6462.92    635.95 o 
  -2  16   6     6235.92     7497.51    363.21 o 
  -1  16   6     3223.96     3940.31    266.63 o 
   0  16   6     2067.21     2256.47    153.80 o 
   1  16   6      302.38      359.27    110.80 o 
   2  16   6      167.44      233.41    107.49 o 
   3  16   6       33.72       60.01    126.51 o 
   4  16   6      329.15      103.17    115.77 o 
   5  16   6     1343.82      844.63    176.90 o 
   6  16   6     3457.29     3242.71    302.09 o 
   7  16   6     5218.91     5860.44    486.41 o 
   8  16   6     5351.77     5987.13   1185.02 o 
   9  16   6     5069.36     5423.56    675.72 o 
  10  16   6     3726.63     4687.15    669.83 o 
  11  16   6     6035.31     6652.10    625.81 o 
  12  16   6     1995.62     2267.85    406.23 o 
  13  16   6     1118.56     1452.02    406.06 o 
  14  16   6     1146.01      697.69    345.60 o 
  15  16   6      326.03       35.24    385.69 o 
  16  16   6        0.74      482.77    378.96 o 
 -17  17   6       82.30     -503.09    503.09 o 
 -16  17   6      113.58      630.82   1041.56 o 
 -15  17   6     2065.62     1119.14    975.72 o 
 -14  17   6     1920.82     1435.43    470.76 o 
 -13  17   6     1917.22     2812.50    373.45 o 
 -12  17   6     1832.79     1840.21    469.68 o 
 -11  17   6     1326.16     1731.97    538.47 o 
 -10  17   6     1737.14     1734.13   1153.57 o 
  -9  17   6      289.42      408.19    207.98 o 
  -8  17   6      724.94      530.59    422.52 o 
  -7  17   6      479.16      388.07    111.41 o 
  -6  17   6      418.34      670.64    162.24 o 
  -5  17   6      380.98      392.32    128.29 o 
  -4  17   6        0.55       17.18     48.76 o 
  -3  17   6      115.26      548.29    422.52 o 
  -2  17   6     1666.19     1766.72    398.94 o 
  -1  17   6     3298.13     3581.76    216.37 o 
   0  17   6     1578.52     1767.81    111.24 o 
   1  17   6     1736.19     1776.72    469.18 o 
   2  17   6      802.82     1035.23    247.45 o 
   3  17   6     1432.11     1490.30    279.52 o 
   4  17   6     3091.00     3509.78    439.66 o 
   5  17   6     4072.38     4662.01    455.20 o 
   6  17   6      647.87      643.87    181.79 o 
   7  17   6     1220.81     1889.78    305.89 o 
   8  17   6      120.92     -200.14    206.51 o 
   9  17   6       19.05      -88.53    222.02 o 
  10  17   6       21.50     -139.24    265.60 o 
  11  17   6      180.69      337.20    278.16 o 
  12  17   6       38.14      342.42    513.34 o 
  13  17   6      184.81      450.40    413.59 o 
  14  17   6      833.65      754.29    377.01 o 
  15  17   6      675.48      575.29    357.56 o 
 -16  18   6      520.37      449.97    653.59 o 
 -15  18   6      453.89      779.25    472.61 o 
 -14  18   6      189.97      831.28    786.08 o 
 -13  18   6      297.02     1161.43    742.85 o 
 -12  18   6        6.86      304.61    632.79 o 
 -11  18   6       81.25      589.56    448.07 o 
 -10  18   6      132.31      261.37    548.29 o 
  -9  18   6        3.41      624.93    577.77 o 
  -8  18   6      217.99     -485.40    485.40 o 
  -7  18   6      330.51      121.84    491.30 o 
  -6  18   6      635.35      322.29    495.23 o 
  -5  18   6       86.17     -198.49    324.26 o 
  -4  18   6        4.57      174.90    424.48 o 
  -3  18   6      774.47      398.94    349.81 o 
  -2  18   6      112.21      123.81    424.48 o 
  -1  18   6      283.89      744.81    446.10 o 
   0  18   6       90.23       98.26    271.20 o 
   1  18   6        9.51     -391.07    391.07 o 
   2  18   6        8.22      178.14     91.38 o 
   3  18   6       42.39      102.29    169.04 o 
   4  18   6        0.14     -210.11    210.11 o 
   5  18   6       98.36     -166.84    168.78 o 
   6  18   6      936.26     1060.88    228.53 o 
   7  18   6      156.88      400.44    208.55 o 
   8  18   6        1.70     -202.39    258.22 o 
   9  18   6       11.51     -120.38    298.11 o 
  10  18   6        7.77     -244.48    244.48 o 
  11  18   6       74.85      214.44    388.68 o 
  12  18   6       51.95     -241.19    241.19 o 
  13  18   6      351.95      592.17    419.35 o 
  14  18   6      301.61       89.60    457.84 o 
 -15  19   6      735.82      -23.68    525.40 o 
 -14  19   6      775.89      601.30    494.34 o 
 -13  19   6     1728.91      727.83    505.14 o 
 -12  19   6     1580.04     1576.09    540.43 o 
 -11  19   6     2508.79     3134.50    760.53 o 
 -10  19   6     3595.97     3118.77    648.52 o 
  -9  19   6     3957.10     4822.60    776.25 o 
  -8  19   6      917.62     -367.49    564.01 o 
  -7  19   6      977.97      395.01    544.36 o 
  -6  19   6       31.09      174.90    347.84 o 
  -5  19   6      608.04      575.80    501.13 o 
  -4  19   6        5.92     -426.45    426.45 o 
  -3  19   6      649.95     1002.25    475.58 o 
  -2  19   6     1105.95     1422.81    398.94 o 
  -1  19   6     1540.78      900.64    509.97 o 
   0  19   6     1871.16     1344.87    383.85 o 
   1  19   6     3132.61     2355.27    449.05 o 
   2  19   6     6014.77     6075.28    595.39 o 
   3  19   6     5018.12     4725.11    605.28 o 
   4  19   6     3320.89     3250.60    439.01 o 
   5  19   6     2419.66     1676.16    329.42 o 
   6  19   6      897.91      294.11    865.67 o 
   7  19   6      557.47      270.26    786.08 o 
   8  19   6       24.56       83.00    357.00 o 
   9  19   6       54.76      111.09    355.84 o 
  10  19   6       63.66       -6.59    433.93 o 
  11  19   6       55.15      505.94    392.51 o 
  12  19   6      277.48      619.39    694.70 o 
  13  19   6     1100.02      430.85    591.53 o 
 -14  20   6      371.30      477.11    485.87 o 
 -13  20   6      542.49      490.96    413.84 o 
 -12  20   6      101.92     -298.91    482.94 o 
 -11  20   6       34.50      -59.92    416.81 o 
 -10  20   6      559.53      434.31    676.03 o 
  -9  20   6     1558.40      699.54    444.78 o 
  -8  20   6     2528.03     3674.46    570.72 o 
  -7  20   6     2373.21     2544.02    514.81 o 
  -6  20   6     4878.74     4088.74    911.85 o 
  -5  20   6     6662.80     5441.66    537.25 o 
  -4  20   6     3351.24     3097.16   1301.95 o 
  -3  20   6     1659.22     1704.60    400.96 o 
  -2  20   6     1691.42     1638.23    406.43 o 
  -1  20   6     1657.77     1331.78    400.72 o 
   0  20   6     2044.53     1273.22    349.45 o 
   1  20   6        8.05     -316.14    316.14 o 
   2  20   6      277.58      455.72    272.72 o 
   3  20   6      202.84     -332.62    461.82 o 
   4  20   6     2147.10     2426.72    372.41 o 
   5  20   6     1687.98     1627.19    636.73 o 
   6  20   6     3505.39     3285.82    774.29 o 
   7  20   6     5037.63     5436.82   1386.45 o 
   8  20   6     4607.33     4422.78   1019.94 o 
   9  20   6     4596.52     4004.41    513.45 o 
  10  20   6     3681.79     3757.46    886.31 o 
  11  20   6     2451.96     3397.83    750.71 o 
  12  20   6     3065.47     3138.43    919.71 o 
 -12  21   6      854.62      488.14    436.15 o 
 -11  21   6      906.27      883.33    544.72 o 
 -10  21   6     1155.05     2177.66    565.19 o 
  -9  21   6      272.29     -726.68    762.50 o 
  -8  21   6     1358.85      968.45    401.88 o 
  -7  21   6      493.47      633.67    462.80 o 
  -6  21   6      107.22      215.25    475.48 o 
  -5  21   6        1.67     -799.84    799.84 o 
  -4  21   6       25.33      236.08    489.34 o 
  -3  21   6      155.15     -262.60    365.45 o 
  -2  21   6      914.17      865.78    399.73 o 
  -1  21   6     1149.55      550.53    483.44 o 
   0  21   6      453.29      512.33    371.97 o 
   1  21   6     2206.88     2134.53    488.70 o 
   2  21   6     1423.02     1637.34    427.24 o 
   3  21   6      719.50      717.30    621.00 o 
   4  21   6      374.76     1399.22    878.44 o 
   5  21   6      713.75     1483.73    636.73 o 
   6  21   6      576.96      679.96    656.38 o 
   7  21   6      173.47      302.64    630.83 o 
   8  21   6       60.55      -70.75    534.53 o 
   9  21   6       32.10     -255.48    558.12 o 
  10  21   6        5.89     -697.65    860.76 o 
 -10  22   6      191.29     -672.10    697.65 o 
  -9  22   6       32.94      524.71    699.61 o 
  -8  22   6      205.54     1275.42    776.25 o 
  -7  22   6        1.93      450.03    701.58 o 
  -6  22   6      531.08      400.90    750.71 o 
  -5  22   6      453.35      450.03    650.48 o 
  -4  22   6      121.41     -473.61    672.10 o 
  -3  22   6      364.20      569.91    695.68 o 
  -2  22   6      530.89      320.33    913.82 o 
  -1  22   6       36.71       72.71    638.69 o 
   0  22   6        2.97     -145.42    585.63 o 
   1  22   6       14.98     -121.84    654.41 o 
   2  22   6        9.76     -577.77    577.77 o 
   3  22   6       24.32     -453.96    597.42 o 
   4  22   6        1.96     -520.78    615.11 o 
   5  22   6        4.00     -964.91    964.91 o 
   6  22   6      108.69      375.35    654.41 o 
   7  22   6      245.26     -302.64    558.12 o 
   8  22   6      102.47     -650.48    650.48 o 
   9  22   6      135.81      998.32    951.16 o 
  -7  23   6     2296.71     2979.24    951.16 o 
  -6  23   6      499.54      125.77    676.03 o 
  -5  23   6      209.07      925.61    774.29 o 
  -4  23   6       84.49     -473.61    672.10 o 
  -3  23   6      572.89     -520.78    992.43 o 
  -2  23   6      411.93     -617.07    790.01 o 
  -1  23   6      320.69      318.36    736.95 o 
   0  23   6     1029.90       72.71   1000.29 o 
   1  23   6     1157.46     2421.13    799.84 o 
   2  23   6     1768.78     4903.18   1153.57 o 
   3  23   6     2032.04     3291.71    835.21 o 
   4  23   6      752.47     1847.29    829.31 o 
   5  23   6      763.21      -47.16    941.33 o 
   6  23   6     1068.65     -959.02    959.02 o 
  -1  24   6     1403.06      170.97    809.66 o 
   0  24   6     1146.97      220.10    805.73 o 
   1  24   6      425.43      121.84    799.84 o 
   2  24   6       70.34       96.29    744.81 o 
   3  24   6      108.86      882.38    809.66 o 
 -23   1   7        5.43      325.06    491.63 o 
 -22   1   7      196.66      934.16    482.10 o 
 -21   1   7      791.59      706.58    826.37 o 
 -20   1   7     1128.62      410.89    426.79 o 
 -19   1   7     1986.53     1642.97    504.34 o 
 -18   1   7     1646.94     1075.58    365.70 o 
 -17   1   7     3701.29     3209.59   1214.49 o 
 -16   1   7     4835.83     5045.75    512.07 o 
 -15   1   7     3353.18     3242.47    417.28 o 
 -14   1   7     5012.05     5451.69    451.39 o 
 -13   1   7     4734.13     4899.13    335.74 o 
 -12   1   7     3507.58     3192.08    272.57 o 
 -11   1   7     1549.25     1209.69    205.94 o 
 -10   1   7      225.68     -106.88    188.47 o 
  -9   1   7        4.90       71.50    129.33 o 
  -8   1   7     1792.84     1835.17    174.52 o 
  -7   1   7     3717.89     3883.31    260.98 o 
  -6   1   7     2504.66     2533.27    195.63 o 
  -5   1   7     5987.41     5955.55    298.16 o 
  -4   1   7     9380.71     8756.49    349.69 o 
  -3   1   7     5952.10     5119.17    282.17 o 
  -2   1   7    12530.46    11795.43    326.68 o 
  -1   1   7     6127.54     6003.07    310.77 o 
   0   1   7     4526.93     4013.30    252.30 o 
   1   1   7      731.24      564.44    157.04 o 
   2   1   7      388.08      482.07    142.57 o 
   3   1   7      215.54       78.97    131.91 o 
   4   1   7      222.43      276.10    219.83 o 
   5   1   7      234.77      133.62    246.78 o 
   6   1   7     2994.86     2616.05    231.71 o 
   7   1   7      691.92      592.24    214.82 o 
   8   1   7     1948.07     1742.43    217.33 o 
   9   1   7     2521.80     2383.52    240.46 o 
  10   1   7     3513.41     3726.82    512.22 o 
  11   1   7     6877.14     7043.82    399.77 o 
  12   1   7     9839.62    12083.72   1328.48 o 
  13   1   7     4553.79     5326.03    360.01 o 
  14   1   7     6215.83     5928.45    411.80 o 
  15   1   7       14.45      228.02    131.50 o 
  16   1   7      332.80      802.58    423.15 o 
  17   1   7       28.12      318.13    364.13 o 
  18   1   7       37.81     -403.76   1166.35 o 
  19   1   7       92.95      662.10    485.67 o 
  20   1   7      175.21     -231.75    647.53 o 
  21   1   7      532.64       69.85    573.20 o 
 -23   2   7     2832.62     4251.23   1014.04 o 
 -22   2   7     3007.41     3679.70    719.26 o 
 -21   2   7     2471.71     2282.73    591.53 o 
 -20   2   7     1342.66     1136.48    627.88 o 
 -19   2   7      464.80      601.02   1860.06 o 
 -18   2   7      328.13      521.78    458.87 o 
 -17   2   7      899.96     1838.94    464.77 o 
 -16   2   7      257.85      409.86    495.23 o 
 -15   2   7     1381.73     1301.79    311.94 o 
 -14   2   7     1719.38     1415.54    330.59 o 
 -13   2   7    10718.67    11105.31    488.01 o 
 -12   2   7    13238.72    13471.94    497.26 o 
 -11   2   7    11394.45    11039.62    459.82 o 
 -10   2   7    11519.73    12090.29    438.72 o 
  -9   2   7    14508.31    14563.44    391.03 o 
  -8   2   7    11778.46    12273.44    389.40 o 
  -7   2   7    10839.72    10776.61    376.47 o 
  -6   2   7     8076.39     7645.12    327.32 o 
  -5   2   7     7090.80     7433.53    312.49 o 
  -4   2   7     4337.37     4082.33    232.03 o 
  -3   2   7      545.59      101.25    145.80 o 
  -2   2   7      190.08      124.96    127.58 o 
  -1   2   7     9904.96     9738.21    344.87 o 
   0   2   7     4206.69     3496.44    235.75 o 
   1   2   7    18666.13    19578.14    519.33 o 
   2   2   7    35626.81    35837.37    858.67 o 
   3   2   7    30653.36    32298.26    762.38 o 
   4   2   7    19617.52    20287.04    589.50 o 
   5   2   7     8677.92     8716.78    871.95 o 
   6   2   7    19686.16    20765.97    608.97 o 
   7   2   7    23268.40    24235.32    710.08 o 
   8   2   7     9809.70     9638.81    636.23 o 
   9   2   7     5509.80     4968.96    308.39 o 
  10   2   7      344.23      238.53    282.87 o 
  11   2   7       11.54      -34.52    210.55 o 
  12   2   7      162.45        4.08    475.58 o 
  13   2   7     2985.59     3093.61    319.66 o 
  14   2   7      960.63     1106.44    195.40 o 
  15   2   7     5685.35     6051.53    393.62 o 
  16   2   7     2103.29     2645.45    863.71 o 
  17   2   7     3389.42     3519.21    578.42 o 
  18   2   7     2832.38     3804.54    641.98 o 
  19   2   7     2599.42     3401.99    605.29 o 
  20   2   7     2143.09     1209.23    934.45 o 
  21   2   7     1703.75     1846.88    577.28 o 
 -23   3   7       88.14      -33.93    621.99 o 
 -22   3   7      350.61      400.87    536.77 o 
 -21   3   7      952.66     1196.48    500.22 o 
 -20   3   7     1031.37      270.56    369.44 o 
 -19   3   7     1950.92     2882.30    520.86 o 
 -18   3   7     1953.85      843.34    487.37 o 
 -17   3   7     2856.95     3141.40    493.55 o 
 -16   3   7     6400.16     6351.52    896.13 o 
 -15   3   7    13880.17    15784.55   1354.02 o 
 -14   3   7     2453.97     2842.05    327.57 o 
 -13   3   7     2466.53     2224.39    255.11 o 
 -12   3   7     3112.29     2930.01    466.86 o 
 -11   3   7      173.85       20.57    289.31 o 
 -10   3   7       88.86      129.72    169.62 o 
  -9   3   7      115.29      236.24    131.66 o 
  -8   3   7      839.28      670.60    165.26 o 
  -7   3   7     4421.16     4565.65    270.98 o 
  -6   3   7     3093.18     3391.23    219.55 o 
  -5   3   7     3305.33     3022.68    290.18 o 
  -4   3   7     5538.56     5161.82    393.71 o 
  -3   3   7     3305.09     2975.65    265.50 o 
  -2   3   7    12259.72    11992.61    317.24 o 
  -1   3   7    16200.44    15997.65    472.93 o 
   0   3   7    15482.02    14780.09    458.89 o 
   1   3   7     7200.28     7030.24    314.80 o 
   2   3   7      942.64      582.09    209.34 o 
   3   3   7        5.86      112.39    158.77 o 
   4   3   7        7.81      129.24    205.23 o 
   5   3   7     4974.59     5259.78    271.17 o 
   6   3   7     1051.18      759.91    336.98 o 
   7   3   7     2189.84     1943.51    262.66 o 
   8   3   7      716.64      638.68    196.29 o 
   9   3   7     2539.60     1896.35    275.96 o 
  10   3   7     2347.35     2151.70    415.83 o 
  11   3   7     5177.11     5194.72    437.35 o 
  12   3   7    10186.10    10876.96    573.23 o 
  13   3   7     4155.21     3564.44    439.44 o 
  14   3   7     7288.11     6992.80    468.70 o 
  15   3   7     4711.63     4951.72    386.28 o 
  16   3   7       75.28      524.13    386.07 o 
  17   3   7       11.90      -19.78    354.59 o 
  18   3   7       20.98      349.96    483.04 o 
  19   3   7      359.52     -330.35    441.07 o 
  20   3   7       54.91     -412.73    412.73 o 
  21   3   7      150.96      203.90   1292.12 o 
 -23   4   7       57.09      449.19    598.40 o 
 -22   4   7       40.40      217.85    429.34 o 
 -21   4   7       82.76      181.39    848.97 o 
 -20   4   7       28.54     -123.01    522.74 o 
 -19   4   7        1.99      294.09    444.14 o 
 -18   4   7        9.18     -101.41    302.14 o 
 -17   4   7       74.61       29.99    347.87 o 
 -16   4   7      317.95      142.22    325.24 o 
 -15   4   7     1862.10     1650.93    355.54 o 
 -14   4   7      594.96     1013.04    455.09 o 
 -13   4   7     1575.88     1338.23    268.83 o 
 -12   4   7      128.24       84.76    183.27 o 
 -11   4   7        1.96     -149.68    162.15 o 
 -10   4   7      282.90      207.24    126.23 o 
  -9   4   7      160.89      305.12    137.49 o 
  -8   4   7      853.13      669.73    169.05 o 
  -7   4   7      107.31        2.57    149.68 o 
  -6   4   7      114.13     -137.12    175.01 o 
  -5   4   7       74.92      221.30    154.09 o 
  -4   4   7      589.47      617.29    148.03 o 
  -3   4   7      184.03      189.86    126.59 o 
  -2   4   7      522.45      386.49    123.05 o 
  -1   4   7        2.19       38.47    112.06 o 
   0   4   7      253.56      228.37    141.62 o 
   1   4   7     2848.73     2913.47    289.04 o 
   2   4   7       85.16      -52.28    225.28 o 
   3   4   7      314.43     -111.14    181.54 o 
   4   4   7     3677.56     3724.95    512.82 o 
   5   4   7     1302.57      931.97    178.64 o 
   6   4   7     1310.49     1026.63    256.37 o 
   7   4   7      161.43      -51.05    154.91 o 
   8   4   7       35.42      -19.13    313.15 o 
   9   4   7        0.15      -26.86    183.36 o 
  10   4   7       82.02      109.62    275.71 o 
  11   4   7       12.66      343.62    176.75 o 
  12   4   7      563.55      330.26    195.05 o 
  13   4   7       24.29       31.78    204.95 o 
  14   4   7        0.02     -163.88    163.88 o 
  15   4   7      148.93      187.15    245.34 o 
  16   4   7      232.55     -264.66    336.81 o 
  17   4   7      105.00       49.13    567.94 o 
  18   4   7       21.15      194.08    405.95 o 
  19   4   7       15.19     -221.45    538.47 o 
  20   4   7       29.36      513.84    517.50 o 
  21   4   7       86.75      113.75    477.18 o 
 -23   5   7       86.04     1078.90    760.53 o 
 -22   5   7      162.74      845.81    471.70 o 
 -21   5   7      800.85      955.60    449.43 o 
 -20   5   7      745.55      466.04    545.18 o 
 -19   5   7     1557.15     1290.35    392.52 o 
 -18   5   7     2235.53     2464.36    646.55 o 
 -17   5   7     4414.59     3282.29    456.36 o 
 -16   5   7     5153.52     4933.75   1178.14 o 
 -15   5   7     6260.28     7549.20   1045.49 o 
 -14   5   7     5361.60     5379.20    420.97 o 
 -13   5   7     2180.45     2422.09    317.49 o 
 -12   5   7     4737.61     4234.41    321.41 o 
 -11   5   7     1979.70     1617.43    208.62 o 
 -10   5   7       89.40      196.66    137.40 o 
  -9   5   7     1197.95     1079.22    153.00 o 
  -8   5   7     2059.18     2342.28    261.74 o 
  -7   5   7     4725.56     5102.85    288.76 o 
  -6   5   7     8355.32     9075.98    355.24 o 
  -5   5   7    10166.46    10008.36    352.88 o 
  -4   5   7     8322.71     8345.95    342.13 o 
  -3   5   7    13270.95    13418.39    559.65 o 
  -2   5   7    15233.62    15500.36    373.65 o 
  -1   5   7    16002.18    16001.17    574.96 o 
   0   5   7    12262.97    12158.22    453.98 o 
   1   5   7     5707.19     5791.44    280.50 o 
   2   5   7     2864.60     2573.40    219.98 o 
   3   5   7     2087.50     1866.05    216.73 o 
   4   5   7      677.98      415.00    245.08 o 
   5   5   7      834.22      560.02    173.76 o 
   6   5   7       34.90       -4.37    185.51 o 
   7   5   7      376.11      288.94    180.09 o 
   8   5   7      918.18     1057.21    193.06 o 
   9   5   7     2391.80     1771.08    282.52 o 
  10   5   7     4099.19     4145.29    318.10 o 
  11   5   7     3545.33     3661.11    311.45 o 
  12   5   7     4912.92     6241.55   1001.92 o 
  13   5   7     2794.57     3064.38    338.00 o 
  14   5   7     3383.35     3771.17    533.16 o 
  15   5   7      905.55      681.39    432.29 o 
  16   5   7     1714.16     1397.75    385.82 o 
  17   5   7       11.03     -421.55    421.55 o 
  18   5   7        4.47      152.76    445.71 o 
  19   5   7        1.28      -12.35    511.93 o 
  20   5   7      655.04     -272.17    512.92 o 
  21   5   7      897.65      725.11    593.51 o 
 -23   6   7     1624.41        0.00    662.27 o 
 -22   6   7     1858.60     2390.60    598.62 o 
 -21   6   7     1816.63     1582.81    657.81 o 
 -20   6   7     2159.19     2588.54    464.34 o 
 -19   6   7     1235.10     1257.44    432.65 o 
 -18   6   7      195.78      207.57   1144.73 o 
 -17   6   7      132.37       53.28    321.49 o 
 -16   6   7       49.13      406.76    287.61 o 
 -15   6   7      993.26      610.51    337.74 o 
 -14   6   7     3269.46     3461.53    382.93 o 
 -13   6   7     6426.54     7255.46   1005.16 o 
 -12   6   7     7238.23     8212.38    419.53 o 
 -11   6   7    15339.15    15106.95    543.36 o 
 -10   6   7     9345.12     9917.12    331.19 o 
  -9   6   7    11223.21    11277.37    475.91 o 
  -8   6   7     7404.36     7572.21    711.97 o 
  -7   6   7     8482.91     8409.49    321.17 o 
  -6   6   7     5391.56     5799.04    648.42 o 
  -5   6   7     4885.07     4528.84    248.67 o 
  -4   6   7      730.31      553.29    165.76 o 
  -3   6   7     1351.94     1243.46    214.59 o 
  -2   6   7       12.45       60.78     96.20 o 
  -1   6   7     2978.50     2650.14    182.03 o 
   0   6   7     4947.83     4642.61    262.32 o 
   1   6   7    19096.23    19007.64    535.63 o 
   2   6   7    23485.43    24421.68    635.25 o 
   3   6   7    19711.64    19411.86    579.39 o 
   4   6   7    23615.28    24003.42    843.58 o 
   5   6   7    20905.25    22680.98    733.52 o 
   6   6   7     6318.98     6351.41    320.76 o 
   7   6   7     4319.70     4115.40    304.72 o 
   8   6   7     4736.04     4659.55    292.47 o 
   9   6   7     2287.76     2189.79    206.27 o 
  10   6   7      525.24      508.13    159.17 o 
  11   6   7       15.13     -184.59    184.59 o 
  12   6   7      246.11      479.36    220.65 o 
  13   6   7     1465.71     1427.13    245.46 o 
  14   6   7     2283.51     2164.26    300.55 o 
  15   6   7     3827.81     4074.86    507.45 o 
  16   6   7     2083.83     2249.74    532.38 o 
  17   6   7     8691.92     9919.42    956.13 o 
  18   6   7     3715.65     3420.18    550.15 o 
  19   6   7     1776.64     2436.97    712.17 o 
  20   6   7     2180.43     1156.73   1204.67 o 
 -22   7   7        3.19     1341.23    910.87 o 
 -21   7   7      316.94     -213.29    409.36 o 
 -20   7   7      426.61       97.06    901.04 o 
 -19   7   7     1153.52      767.79    605.28 o 
 -18   7   7     1458.17     1478.22    406.58 o 
 -17   7   7     3850.36     3285.94    851.91 o 
 -16   7   7     2489.99     3004.65    430.72 o 
 -15   7   7     2772.97     2404.41    370.25 o 
 -14   7   7       43.08       94.81    212.01 o 
 -13   7   7     1061.31     1270.96    261.07 o 
 -12   7   7     2579.39     2086.79    298.30 o 
 -11   7   7      428.42       69.08    231.53 o 
 -10   7   7       80.37      108.34    136.51 o 
  -9   7   7       10.78      283.73    169.65 o 
  -8   7   7      853.79      692.77    179.15 o 
  -7   7   7     1806.64     1539.81    198.69 o 
  -6   7   7     3528.39     3283.75    258.12 o 
  -5   7   7     4869.66     4491.55    307.74 o 
  -4   7   7    10795.85    11671.49    398.12 o 
  -3   7   7     8100.04     8305.55    374.70 o 
  -2   7   7    11780.53    11390.35    383.62 o 
  -1   7   7     4540.06     4479.81    283.87 o 
   0   7   7     2030.98     1863.85    212.01 o 
   1   7   7     4012.86     3741.81    222.72 o 
   2   7   7       81.30      -27.25    190.05 o 
   3   7   7     1688.63     1705.88    308.94 o 
   4   7   7     3211.12     3319.21    243.14 o 
   5   7   7     7335.45     7315.09    381.51 o 
   6   7   7     3274.03     3141.23    322.75 o 
   7   7   7     6348.21     6193.31    284.47 o 
   8   7   7      915.19      252.39    261.29 o 
   9   7   7     2138.73     1898.34    215.42 o 
  10   7   7     3946.26     3124.46    408.18 o 
  11   7   7     3429.21     2985.09    390.01 o 
  12   7   7     6484.25     7413.62    830.78 o 
  13   7   7     3755.13     3705.90    364.52 o 
  14   7   7     1555.19     2216.49    333.29 o 
  15   7   7     1177.41     1027.31    227.82 o 
  16   7   7      109.63     -387.81    387.81 o 
  17   7   7      305.56      878.28    486.30 o 
  18   7   7       50.47     -580.06    658.34 o 
  19   7   7       22.81      -27.30    460.31 o 
  20   7   7      609.15      501.66   1135.89 o 
 -22   8   7        3.07      469.55    468.98 o 
 -21   8   7      129.20      413.67    678.98 o 
 -20   8   7      107.28     -408.99    447.68 o 
 -19   8   7       98.59      198.00    667.19 o 
 -18   8   7       52.71     -377.32    733.02 o 
 -17   8   7      863.50      710.34    455.93 o 
 -16   8   7        6.03     -156.09    281.39 o 
 -15   8   7       90.59     -388.93    388.93 o 
 -14   8   7        1.58     -288.17    288.17 o 
 -13   8   7     1258.20     1512.35    293.37 o 
 -12   8   7      193.05      213.50    249.96 o 
 -11   8   7     2411.96     1793.02    260.47 o 
 -10   8   7      641.95      291.56    245.50 o 
  -9   8   7      506.93      177.30    170.73 o 
  -8   8   7      240.05      -25.06    164.13 o 
  -7   8   7      349.55      192.59    142.65 o 
  -6   8   7       83.36      276.99    155.74 o 
  -5   8   7      414.97      276.34    149.29 o 
  -4   8   7      320.46      317.07    215.38 o 
  -3   8   7      211.30      179.45    124.69 o 
  -2   8   7     1617.74     1588.74    380.63 o 
  -1   8   7       26.12        6.71     96.30 o 
   0   8   7     1863.61     1770.35    217.19 o 
   1   8   7      168.00      -69.95    157.16 o 
   2   8   7      346.12      224.04    148.35 o 
   3   8   7      303.37      222.08    152.21 o 
   4   8   7     1108.33      971.88    180.40 o 
   5   8   7      357.70      398.40    186.16 o 
   6   8   7      829.56      637.23    161.73 o 
   7   8   7      769.60      695.88    164.02 o 
   8   8   7      133.87      -82.65    194.94 o 
   9   8   7      279.34      175.05    185.91 o 
  10   8   7      227.61       52.09    203.38 o 
  11   8   7       26.86      446.55    238.91 o 
  12   8   7        9.19       30.11    258.66 o 
  13   8   7        5.33      249.96    265.97 o 
  14   8   7        0.92     -127.10    183.96 o 
  15   8   7      215.94      101.73    222.91 o 
  16   8   7      432.90      161.85    396.97 o 
  17   8   7      895.16     -535.82    535.82 o 
  18   8   7       82.89      278.20    427.10 o 
  19   8   7        6.75     -176.71    487.15 o 
  20   8   7        3.41     -377.43    457.11 o 
 -22   9   7        2.63      551.14    701.58 o 
 -21   9   7      596.48      323.02    409.75 o 
 -20   9   7      751.50      935.03    429.46 o 
 -19   9   7     2351.49     2035.85    976.70 o 
 -18   9   7     3608.64     3133.02    463.42 o 
 -17   9   7     5111.25     4621.55    562.55 o 
 -16   9   7     2290.27     1864.32    738.92 o 
 -15   9   7     3114.93     3252.09    421.62 o 
 -14   9   7     4301.35     4274.17    548.40 o 
 -13   9   7     7193.27     7557.65    738.93 o 
 -12   9   7     1404.75     1451.92    358.65 o 
 -11   9   7      146.92      203.05    155.19 o 
 -10   9   7      988.27      839.08    177.26 o 
  -9   9   7      872.94      887.86    172.07 o 
  -8   9   7      131.06      255.11    167.28 o 
  -7   9   7     2266.15     2622.22    235.29 o 
  -6   9   7     2387.01     2233.36    209.41 o 
  -5   9   7     6486.46     6428.19    309.12 o 
  -4   9   7     9383.45     9333.44    379.22 o 
  -3   9   7    16857.73    18193.18    569.00 o 
  -2   9   7     7690.16     8147.29    580.96 o 
  -1   9   7     6420.14     6591.47    240.75 o 
   0   9   7     4477.50     5053.79    274.89 o 
   1   9   7     2703.54     2757.78    222.94 o 
   2   9   7     3455.94     3398.94    227.00 o 
   3   9   7      992.74     1001.77    261.67 o 
   4   9   7      174.14     -107.81    143.39 o 
   5   9   7      171.06      -50.37    135.15 o 
   6   9   7      909.43      907.45    274.49 o 
   7   9   7     5126.15     4997.99    402.50 o 
   8   9   7      205.43       -4.87    163.57 o 
   9   9   7     3828.50     3821.79    308.88 o 
  10   9   7     7069.90     7633.70    742.89 o 
  11   9   7     6215.14     6386.27    451.29 o 
  12   9   7     3625.86     4348.09    598.25 o 
  13   9   7     1520.05     1014.95    292.65 o 
  14   9   7      860.10      488.72    244.06 o 
  15   9   7     1658.39     1865.71    460.60 o 
  16   9   7      229.81     -306.60    328.94 o 
  17   9   7      739.05      573.06    866.65 o 
  18   9   7      249.68      111.85    382.45 o 
  19   9   7      436.16     1008.81    466.16 o 
 -21  10   7     3243.03     3283.93    675.81 o 
 -20  10   7     3090.28     3869.68    615.60 o 
 -19  10   7     1449.00     1208.88    416.91 o 
 -18  10   7      456.72      498.59    410.62 o 
 -17  10   7       85.14      119.71    359.92 o 
 -16  10   7      177.66     -289.29    289.29 o 
 -15  10   7     1859.49     1349.74    333.47 o 
 -14  10   7     3759.42     3514.57    425.40 o 
 -13  10   7     4006.86     4414.04    542.83 o 
 -12  10   7     5216.68     5046.29    294.15 o 
 -11  10   7     9935.47    10057.16    524.39 o 
 -10  10   7     4776.08     4938.63    438.55 o 
  -9  10   7    13306.52    14169.72    671.51 o 
  -8  10   7     4963.71     5336.07    387.19 o 
  -7  10   7     8682.78     9070.40    373.37 o 
  -6  10   7     9585.90    10270.17    668.85 o 
  -5  10   7     9458.67     9869.18    695.80 o 
  -4  10   7     2485.72     2669.60    291.88 o 
  -3  10   7      675.84      547.21    145.49 o 
  -2  10   7     1821.92     1918.19    183.85 o 
  -1  10   7     3348.70     3649.14    481.29 o 
   0  10   7     2744.43     2483.86    190.14 o 
   1  10   7     5353.83     5061.93    278.13 o 
   2  10   7    12561.93    13288.00    407.38 o 
   3  10   7     6841.54     6632.25    281.26 o 
   4  10   7     9389.47     9903.64    480.59 o 
   5  10   7    14256.32    15117.11    485.06 o 
   6  10   7    12109.90    12562.59    437.57 o 
   7  10   7    13097.10    13711.23    454.91 o 
   8  10   7     3678.19     3344.40    271.33 o 
   9  10   7     3573.37     3155.53    467.86 o 
  10  10   7     1316.10     1232.02    355.13 o 
  11  10   7      135.51      -56.93    276.28 o 
  12  10   7      351.16      662.58    349.67 o 
  13  10   7      995.02     1167.67    249.12 o 
  14  10   7      755.20      672.71    225.51 o 
  15  10   7     5261.98     5269.41    518.95 o 
  16  10   7     1612.72     1644.40    494.26 o 
  17  10   7     3200.96     5809.63    933.47 o 
  18  10   7     1977.73     1713.79   1433.61 o 
  19  10   7     3015.21     3047.14    608.33 o 
 -21  11   7      249.47     -337.59    756.60 o 
 -20  11   7      323.19      116.90   1054.33 o 
 -19  11   7      771.81      165.33    493.27 o 
 -18  11   7     1414.98     1467.73    431.49 o 
 -17  11   7     4233.05     4410.85    716.32 o 
 -16  11   7     2042.16     2189.69    395.62 o 
 -15  11   7     2100.63     2334.98    463.79 o 
 -14  11   7      342.15       67.43    275.73 o 
 -13  11   7      233.69      -75.86    194.26 o 
 -12  11   7      298.25      213.43    209.53 o 
 -11  11   7      712.16      -17.65    207.98 o 
 -10  11   7      480.71      638.05    216.04 o 
  -9  11   7        1.43     -159.32    163.72 o 
  -8  11   7      514.96      141.18    192.32 o 
  -7  11   7       72.06        6.12    133.40 o 
  -6  11   7     2556.14     2380.26    281.10 o 
  -5  11   7     5869.44     5979.48    391.83 o 
  -4  11   7    10804.69    11639.42    415.08 o 
  -3  11   7     1917.85     1863.25    205.93 o 
  -2  11   7     4837.27     5205.47    338.11 o 
  -1  11   7     2698.41     2689.43    373.89 o 
   0  11   7      631.55      546.35    124.28 o 
   1  11   7      140.60      290.10    220.11 o 
   2  11   7     1134.60     1399.19    192.99 o 
   3  11   7     1467.54     1301.92    167.57 o 
   4  11   7        2.03       13.65    137.95 o 
   5  11   7        7.20        7.32    152.87 o 
   6  11   7       68.13      -36.27    129.42 o 
   7  11   7     3819.94     3786.52    249.56 o 
   8  11   7     7417.88     7113.18    342.35 o 
   9  11   7     4503.03     4149.28    334.66 o 
  10  11   7     5870.98     6146.31    596.24 o 
  11  11   7     4202.61     4087.90    596.21 o 
  12  11   7     2505.87     3035.44    331.47 o 
  13  11   7      723.75      607.70    343.80 o 
  14  11   7     1172.90     1373.54    342.27 o 
  15  11   7     1151.39      709.36    381.25 o 
  16  11   7      153.00     -302.00    412.36 o 
  17  11   7      350.98      703.77    493.60 o 
  18  11   7        0.73     -326.82    394.82 o 
  19  11   7        3.98     -461.53    461.53 o 
 -20  12   7       25.09      732.85    469.68 o 
 -19  12   7       48.12      144.42    431.85 o 
 -18  12   7       25.22      201.52    362.16 o 
 -17  12   7        5.70        0.31    309.33 o 
 -16  12   7      321.94      141.37    570.89 o 
 -15  12   7      536.69     -218.62    268.28 o 
 -14  12   7        6.71      198.35    220.00 o 
 -13  12   7        0.36     -176.56    176.56 o 
 -12  12   7      103.01     -153.06    213.44 o 
 -11  12   7      759.34      841.04    248.89 o 
 -10  12   7      511.37      474.83    264.66 o 
  -9  12   7       22.51       -4.96    164.04 o 
  -8  12   7      206.69      -98.60    223.70 o 
  -7  12   7     1457.93      890.67    333.58 o 
  -6  12   7        2.09      102.28    202.22 o 
  -5  12   7       49.65      -83.02    147.24 o 
  -4  12   7     1657.98     1775.99    227.32 o 
  -3  12   7      601.30      708.81    160.30 o 
  -2  12   7      764.76      808.37    162.98 o 
  -1  12   7      214.62      179.86    174.41 o 
   0  12   7      374.56      460.87    176.22 o 
   1  12   7        4.50      -68.68    132.87 o 
   2  12   7      379.15      276.97    146.29 o 
   3  12   7     1725.18     1549.23    302.12 o 
   4  12   7     2183.48     2488.10    212.35 o 
   5  12   7      565.65      454.39    175.37 o 
   6  12   7      902.59      636.11    148.14 o 
   7  12   7       11.95      -92.96    241.39 o 
   8  12   7      513.67      415.17    219.91 o 
   9  12   7       44.10      372.75    257.05 o 
  10  12   7       24.47      -61.56    247.30 o 
  11  12   7      172.84      434.23    643.60 o 
  12  12   7      294.59      -81.63    293.71 o 
  13  12   7       89.72      336.85    213.80 o 
  14  12   7       63.18     -104.30    259.51 o 
  15  12   7      165.22      -62.09    831.28 o 
  16  12   7       83.87     -187.60    389.03 o 
  17  12   7        2.32     -449.03    449.03 o 
  18  12   7       12.69      120.48    389.37 o 
 -20  13   7      308.65       59.40    680.94 o 
 -19  13   7     1981.98     1147.63    581.58 o 
 -18  13   7     1252.27     1136.50    409.74 o 
 -17  13   7     1545.09     1717.13    421.25 o 
 -16  13   7      666.36      182.59    295.96 o 
 -15  13   7      879.68      692.57    324.26 o 
 -14  13   7     1890.11     1836.72    299.82 o 
 -13  13   7     2351.23     1945.46    376.12 o 
 -12  13   7      410.87      239.81    165.08 o 
 -11  13   7     1505.21     1474.69    245.80 o 
 -10  13   7       79.55       44.64    218.23 o 
  -9  13   7      239.22      229.24    174.45 o 
  -8  13   7      663.68      505.26    227.49 o 
  -7  13   7     2108.60     2106.12    222.32 o 
  -6  13   7     6657.23     7569.68    374.90 o 
  -5  13   7     5901.58     5897.40    300.76 o 
  -4  13   7     8162.62     9580.76    613.66 o 
  -3  13   7     9805.73    10889.34    382.50 o 
  -2  13   7     8326.43     9444.45    532.98 o 
  -1  13   7     8467.11     9295.28    602.13 o 
   0  13   7     2560.61     2462.95    203.89 o 
   1  13   7     6684.47     6591.56    249.74 o 
   2  13   7     2229.24     1868.70    189.62 o 
   3  13   7        4.57      250.60    157.31 o 
   4  13   7      120.25      124.38    146.97 o 
   5  13   7      207.49      279.04    188.27 o 
   6  13   7       10.81       11.27    143.26 o 
   7  13   7      793.70      792.59    213.36 o 
   8  13   7     1675.58     1438.02    632.61 o 
   9  13   7     7342.61     7733.40    599.08 o 
  10  13   7     2410.50     2526.85    760.53 o 
  11  13   7     1075.54     1291.92    265.56 o 
  12  13   7     2221.51     2452.38    287.69 o 
  13  13   7     2354.58     1792.21    384.69 o 
  14  13   7      461.05      265.25    252.87 o 
  15  13   7      235.85      -90.50    333.32 o 
  16  13   7      415.34        0.04    384.28 o 
  17  13   7      468.10      434.79    414.73 o 
 -19  14   7      825.42      485.40    646.55 o 
 -18  14   7      398.01      297.92    357.43 o 
 -17  14   7      412.23     -232.30    450.03 o 
 -16  14   7       25.14      183.58    281.88 o 
 -15  14   7      738.49      559.84    276.78 o 
 -14  14   7     3483.41     4228.61    350.41 o 
 -13  14   7     4143.44     4552.56    411.09 o 
 -12  14   7     5076.23     4938.23    509.10 o 
 -11  14   7     2677.92     2637.75    456.36 o 
 -10  14   7     4475.69     4617.27    735.97 o 
  -9  14   7     6051.16     7225.74    559.16 o 
  -8  14   7     8263.88     8633.72    480.22 o 
  -7  14   7    13315.46    13517.46    502.29 o 
  -6  14   7     2588.77     2608.56    391.16 o 
  -5  14   7     1024.11     1224.99    178.84 o 
  -4  14   7     1004.17      889.02    282.73 o 
  -3  14   7       54.33       40.80    146.64 o 
  -2  14   7       86.70      208.39    209.05 o 
  -1  14   7      138.30      120.66    112.31 o 
   0  14   7     6543.91     7075.74    313.47 o 
   1  14   7     9199.26     9105.85    302.56 o 
   2  14   7     3415.98     3474.66    465.76 o 
   3  14   7     6662.47     7732.71    534.12 o 
   4  14   7     7794.33     8345.83    383.83 o 
   5  14   7     5250.81     5634.54    807.43 o 
   6  14   7     8292.92     8733.40    455.58 o 
   7  14   7     3045.80     3285.50    324.77 o 
   8  14   7     1097.65     1971.10    475.58 o 
   9  14   7     1314.98     1741.07    358.11 o 
  10  14   7       32.60        2.38    204.57 o 
  11  14   7       51.83     -236.71    304.74 o 
  12  14   7       35.00     -298.91    298.91 o 
  13  14   7     1337.46     1219.30    303.69 o 
  14  14   7      207.21     -207.18    247.96 o 
  15  14   7     2550.50     3513.04    553.20 o 
  16  14   7     3702.62     5317.21    953.12 o 
  17  14   7     3068.46     4302.40    649.50 o 
 -18  15   7      849.50      554.19    599.39 o 
 -17  15   7     1308.46     1518.02    398.64 o 
 -16  15   7     1213.68     1558.08    542.95 o 
 -15  15   7      870.73      359.28    413.28 o 
 -14  15   7      273.23      492.11    495.82 o 
 -13  15   7      324.06      578.63    689.79 o 
 -12  15   7       38.15      495.06    330.94 o 
 -11  15   7       16.37      -44.02    242.44 o 
 -10  15   7        2.31      245.40    590.54 o 
  -9  15   7        5.45     -142.11    181.55 o 
  -8  15   7      388.13      545.68    561.06 o 
  -7  15   7     3476.51     3934.34    287.09 o 
  -6  15   7     7130.30     7647.66    397.86 o 
  -5  15   7     2377.06     2367.86    494.12 o 
  -4  15   7     4405.56     4710.05    286.49 o 
  -3  15   7     5516.35     5735.44    572.41 o 
  -2  15   7     4379.60     4339.78    354.00 o 
  -1  15   7     2383.35     2813.95    285.64 o 
   0  15   7     2665.27     3061.07    346.70 o 
   1  15   7     3375.10     3489.81    212.71 o 
   2  15   7     1879.35     1899.74    364.60 o 
   3  15   7      557.26      145.78    159.40 o 
   4  15   7      650.65      597.34    238.72 o 
   5  15   7        3.97     -148.76    148.76 o 
   6  15   7     1078.49      864.75    229.43 o 
   7  15   7      691.90      542.66    335.07 o 
   8  15   7     1951.53     2225.88    859.78 o 
   9  15   7     2795.54     2655.73    321.55 o 
  10  15   7     2452.10     2882.34    320.57 o 
  11  15   7      588.58      165.73    246.01 o 
  12  15   7      963.35      738.27    410.09 o 
  13  15   7      443.43     -147.74    520.26 o 
  14  15   7      752.97      717.45    346.35 o 
  15  15   7      646.54      930.60    483.74 o 
  16  15   7      293.08     1764.75    943.30 o 
 -17  16   7       84.63     -171.17    818.51 o 
 -16  16   7       95.64      589.91    507.78 o 
 -15  16   7       64.20      430.55    458.61 o 
 -14  16   7       15.44      667.00    383.67 o 
 -13  16   7      196.09      294.21    362.58 o 
 -12  16   7        2.94     -237.78    282.99 o 
 -11  16   7      205.92     -235.82    235.82 o 
 -10  16   7       31.98       -1.34    819.49 o 
  -9  16   7      367.49     -264.11    325.24 o 
  -8  16   7      114.22      340.99    462.80 o 
  -7  16   7       23.34     -112.19    191.44 o 
  -6  16   7      223.17       -4.05    159.31 o 
  -5  16   7      361.87      417.51    190.34 o 
  -4  16   7       50.53      -86.42    118.12 o 
  -3  16   7      184.64      148.39    152.16 o 
  -2  16   7      224.61      113.88    115.97 o 
  -1  16   7      219.34      179.76    129.54 o 
   0  16   7      139.14      -27.78    146.89 o 
   1  16   7      144.11       24.97    175.88 o 
   2  16   7       40.70      376.79    150.05 o 
   3  16   7        2.65      105.98    218.14 o 
   4  16   7      322.69      381.56    280.25 o 
   5  16   7      363.07      934.34    623.95 o 
   6  16   7      377.40      327.61    316.40 o 
   7  16   7      413.29      363.56    363.56 o 
   8  16   7      263.14      230.78    192.85 o 
   9  16   7      277.80      278.95    374.24 o 
  10  16   7      403.96      295.29    238.09 o 
  11  16   7       64.24      170.83    398.32 o 
  12  16   7       31.44      306.53    317.98 o 
  13  16   7        5.46      301.37    512.14 o 
  14  16   7       27.97      -95.27    607.25 o 
  15  16   7       83.45      461.90    417.57 o 
 -16  17   7     1684.34     1140.79    538.13 o 
 -15  17   7     3219.21     2387.72    972.77 o 
 -14  17   7     1494.90     1839.43    839.14 o 
 -13  17   7     1363.94     1242.01    843.07 o 
 -12  17   7      515.06      353.74    518.81 o 
 -11  17   7      108.74      199.21    387.14 o 
 -10  17   7      143.36     -136.86    476.56 o 
  -9  17   7       19.91      206.76    303.62 o 
  -8  17   7      213.85      518.85    211.56 o 
  -7  17   7      886.65     1015.77    492.28 o 
  -6  17   7     2092.18     2792.64   1408.07 o 
  -5  17   7      916.67     1136.18    255.48 o 
  -4  17   7     3535.66     3763.59   1022.89 o 
  -3  17   7     6108.21     6892.64    505.06 o 
  -2  17   7     5385.96     6192.82    361.41 o 
  -1  17   7     5987.41     6800.26    415.80 o 
   0  17   7     5789.16     6452.19    318.74 o 
   1  17   7     3029.36     3621.31    278.98 o 
   2  17   7      610.47      658.79    160.57 o 
   3  17   7      103.99      172.94    247.62 o 
   4  17   7       12.57       49.13    198.49 o 
   5  17   7      113.15     -173.44    240.48 o 
   6  17   7      453.81      656.45    295.04 o 
   7  17   7     1358.84     1025.86    590.13 o 
   8  17   7      962.95      324.67    439.02 o 
   9  17   7     1838.31     1910.44    342.37 o 
  10  17   7     3165.56     3565.05    418.78 o 
  11  17   7     3188.24     3781.25    436.69 o 
  12  17   7     1633.90     1175.41    363.59 o 
  13  17   7     2235.98     1546.89    546.51 o 
  14  17   7     2124.61     2326.77    595.46 o 
 -15  18   7      593.81      231.89    929.54 o 
 -14  18   7      935.85     1169.29    888.27 o 
 -13  18   7     1961.84     2022.19    894.17 o 
 -12  18   7     3430.31     1302.93    617.07 o 
 -11  18   7     2153.20     2316.97    740.88 o 
 -10  18   7     5239.14     5809.13    941.33 o 
  -9  18   7     2284.96     1045.49    729.09 o 
  -8  18   7     2211.79     1741.17    734.99 o 
  -7  18   7     3295.53     3187.56    593.49 o 
  -6  18   7     2325.75     3356.56    646.55 o 
  -5  18   7     2990.81     1947.51    499.16 o 
  -4  18   7      270.36     -550.26    550.26 o 
  -3  18   7       24.49       74.68    524.71 o 
  -2  18   7       61.55     -100.23    347.84 o 
  -1  18   7     1330.61      744.81    520.78 o 
   0  18   7     3248.66     3724.06    666.20 o 
   1  18   7     1283.88     1690.85    669.15 o 
   2  18   7     2660.63     2863.36    615.11 o 
   3  18   7     3367.51     4227.08    529.62 o 
   4  18   7     6796.72     8222.16    691.75 o 
   5  18   7     2643.17     3215.16    367.34 o 
   6  18   7     2864.77     2926.42    645.19 o 
   7  18   7     2705.98     2404.01    312.71 o 
   8  18   7     1513.74     1691.20    592.70 o 
   9  18   7      732.55      822.17    284.11 o 
  10  18   7      309.54     -126.59    261.55 o 
  11  18   7       46.16       -2.99    405.08 o 
  12  18   7        1.69      270.77    668.17 o 
  13  18   7      479.19      -34.70    423.00 o 
 -14  19   7      191.47      117.91    611.18 o 
 -13  19   7      242.51      -94.33    544.36 o 
 -12  19   7      526.46     -786.08    786.08 o 
 -11  19   7        1.12     -744.81    744.81 o 
 -10  19   7        0.96      290.85    607.25 o 
  -9  19   7      856.26     1517.14    758.57 o 
  -8  19   7      102.92      666.20    642.62 o 
  -7  19   7      498.63      373.39    597.42 o 
  -6  19   7      720.69     1198.77    650.48 o 
  -5  19   7     1972.25     1179.12    601.35 o 
  -4  19   7      943.31     -501.13    501.13 o 
  -3  19   7     1528.84     1652.73    475.58 o 
  -2  19   7      996.82      473.61    599.39 o 
  -1  19   7      113.46      100.23    520.78 o 
   0  19   7      121.15      123.81    395.01 o 
   1  19   7      149.50      369.46    491.30 o 
   2  19   7      940.98      385.14    316.03 o 
   3  19   7      651.19      -33.40    327.21 o 
   4  19   7      112.04      447.28    863.71 o 
   5  19   7        9.67      244.02    438.24 o 
   6  19   7       58.46      646.68    330.40 o 
   7  19   7      629.80      192.17    304.64 o 
   8  19   7      904.10      208.01    339.59 o 
   9  19   7     2017.09     1629.26    395.62 o 
  10  19   7     2384.91     1977.62    754.64 o 
  11  19   7      818.86      186.69    562.05 o 
  12  19   7     1486.43     1412.98    681.92 o 
 -12  20   7       20.67     -791.98    791.98 o 
 -11  20   7      408.59      459.86    581.70 o 
 -10  20   7      556.93     -170.97    660.31 o 
  -9  20   7      684.75     -147.39    493.27 o 
  -8  20   7      281.62      744.81    571.87 o 
  -7  20   7        2.01     -375.35    599.39 o 
  -6  20   7      133.07     -200.45    603.32 o 
  -5  20   7      136.95      176.87    428.41 o 
  -4  20   7        8.24      226.00    428.41 o 
  -3  20   7       23.80      100.23    552.22 o 
  -2  20   7        7.20        0.00    550.26 o 
  -1  20   7       81.76        0.00    373.39 o 
   0  20   7       44.76      975.70    440.86 o 
   1  20   7        4.92      -31.78    432.19 o 
   2  20   7      214.82      233.89    367.49 o 
   3  20   7       75.38     1167.59    544.36 o 
   4  20   7      357.50     -358.75    471.76 o 
   5  20   7       78.61     -182.38    816.54 o 
   6  20   7      118.49      244.47    401.88 o 
   7  20   7       66.61     -337.73    337.73 o 
   8  20   7      112.80      399.43    368.19 o 
   9  20   7       47.32      389.66    402.47 o 
  10  20   7       41.83      652.45    884.34 o 
 -11  21   7      195.73     1261.39   1091.67 o 
 -10  21   7       49.09        7.93    467.38 o 
  -9  21   7       68.04     -520.41    822.44 o 
  -8  21   7      447.43      856.80    987.51 o 
  -7  21   7       46.46     -878.44    878.44 o 
  -6  21   7      453.38     -424.22   1152.59 o 
  -5  21   7     3156.48     1743.95    670.13 o 
  -4  21   7     3753.49     3039.41    646.55 o 
  -3  21   7     3708.18     3432.97   1567.25 o 
  -2  21   7     3191.65     3388.44    599.12 o 
  -1  21   7     2489.90     3273.34    854.86 o 
   0  21   7     2085.02     2971.38    595.46 o 
   1  21   7     1398.78     1910.55    494.20 o 
   2  21   7      414.20      -73.84    537.48 o 
   3  21   7       11.70       34.20    376.34 o 
   4  21   7       21.06      501.13    597.42 o 
   5  21   7       42.92      355.70    876.48 o 
   6  21   7      591.74     -212.24    870.58 o 
   8  21   7     1495.03     1581.99    976.70 o 
   9  21   7      874.41      347.84    927.57 o 
  -7  22   7     3138.56     2071.32    921.68 o 
  -6  22   7     1081.03     1713.66    868.62 o 
  -5  22   7     1170.45     1275.42    815.56 o 
  -4  22   7      431.11      788.05   1118.20 o 
  -3  22   7       12.60      125.77    683.89 o 
  -2  22   7      126.95      528.64    754.64 o 
  -1  22   7      509.16      723.19    674.06 o 
   0  22   7     1249.90      520.78    693.72 o 
   1  22   7     2279.77     1743.13    736.95 o 
   2  22   7     1818.16     2334.66    850.93 o 
   3  22   7     2143.90     3154.15    892.20 o 
   4  22   7     3468.11     2338.59    811.63 o 
   5  22   7     2243.41     2601.93    827.35 o 
   6  22   7     2151.43      422.52   1033.70 o 
  -2  23   7      968.08      980.64    803.77 o 
  -1  23   7      788.89     2544.94   1147.68 o 
   0  23   7      637.98      964.91    766.43 o 
   1  23   7     1131.72     -220.10   1151.61 o 
   2  23   7       90.30      -96.29    729.09 o 
   3  23   7       32.19      312.47   1106.41 o 
 -23   0   8      353.16     1023.87    974.74 o 
 -22   0   8       46.18     -609.21    658.34 o 
 -21   0   8      541.47      560.08    705.51 o 
 -20   0   8     1244.31      921.68    630.83 o 
 -19   0   8     1930.11     1670.42    677.99 o 
 -18   0   8     2898.70     4400.08    797.87 o 
 -17   0   8     2654.86     3162.01    676.03 o 
 -16   0   8     5886.53     6795.66    964.91 o 
 -15   0   8     7409.26     8236.16    962.95 o 
 -14   0   8    11411.40    13145.23   1157.50 o 
 -13   0   8    10978.73    10790.92    892.20 o 
 -12   0   8     3826.91     3007.84    355.44 o 
 -11   0   8     2492.06     1613.29    513.73 o 
 -10   0   8    16512.72    16332.11    680.12 o 
  -9   0   8     1274.67     1618.81    314.95 o 
  -8   0   8      204.71      339.59    222.41 o 
  -7   0   8      105.54      387.53    329.17 o 
  -6   0   8     7703.98     7752.42    474.45 o 
  -5   0   8     6266.17     6262.39    992.43 o 
  -4   0   8     3009.83     2648.30    320.67 o 
  -3   0   8     8583.28     8722.65    510.14 o 
  -2   0   8    10850.60    11002.39    472.56 o 
  -1   0   8    13906.31    14341.40    956.07 o 
   0   0   8     9104.62     9709.66   1169.29 o 
   1   0   8    21198.34    21256.37    871.20 o 
   2   0   8    17803.97    19659.35    910.87 o 
   3   0   8     3442.04     3096.46    401.34 o 
   4   0   8      900.70      784.15    280.91 o 
   5   0   8     1501.42     1520.65    368.47 o 
   6   0   8        9.71       14.80    268.73 o 
   7   0   8     1348.30     1067.49    345.88 o 
   8   0   8     1537.72     1377.45    529.62 o 
   9   0   8     1048.53      575.84    419.57 o 
  10   0   8      229.66     -507.02    507.02 o 
  11   0   8     1121.42     2112.59    656.38 o 
  12   0   8     2325.84     1925.90    512.92 o 
  13   0   8     8104.48     8495.56    905.96 o 
  14   0   8     3949.04     3832.14    786.08 o 
  15   0   8     2180.62     2167.62    762.50 o 
  16   0   8     1547.52     1725.45    666.20 o 
  17   0   8      236.65      172.94    839.14 o 
  18   0   8        6.57     -320.33    591.53 o 
  19   0   8       10.17     -271.20    640.66 o 
  20   0   8       92.98     -320.33    713.37 o 
 -23   1   8     1855.12     -147.39    927.57 o 
 -22   1   8     1638.98     1120.64    877.46 o 
 -21   1   8     1893.43     1727.41    681.92 o 
 -20   1   8      355.29      289.26    921.68 o 
 -19   1   8     1663.42     1076.45    392.20 o 
 -18   1   8      479.23      402.54    374.87 o 
 -17   1   8      276.38       -6.88    277.89 o 
 -16   1   8      199.70     -417.28    417.28 o 
 -15   1   8        0.18       45.42    304.93 o 
 -14   1   8      697.26      513.89    280.33 o 
 -13   1   8       11.05      396.88    259.59 o 
 -12   1   8     1014.27      645.29    205.88 o 
 -11   1   8    12842.66    11862.65    414.83 o 
 -10   1   8    10168.78    10218.41    411.80 o 
  -9   1   8     3244.49     3072.92    276.48 o 
  -8   1   8     9970.88     9698.10    401.45 o 
  -7   1   8     2764.17     2455.31    357.40 o 
  -6   1   8     1044.12     1440.53    198.16 o 
  -5   1   8      720.28      700.76    223.57 o 
  -4   1   8      472.51      584.41    197.35 o 
  -3   1   8     1894.63     2429.31    231.80 o 
  -2   1   8      140.11      217.42    171.53 o 
  -1   1   8       11.12      -34.46    154.45 o 
   0   1   8        8.32     -106.51    191.32 o 
   1   1   8     2801.03     2639.00    215.25 o 
   2   1   8     3061.72     2790.74    253.24 o 
   3   1   8     3505.49     3136.08    257.39 o 
   4   1   8    11581.34    11554.12    558.23 o 
   5   1   8     9723.53     8924.74    400.30 o 
   6   1   8     5588.37     5113.21    432.00 o 
   7   1   8     6111.10     6166.42    361.07 o 
   8   1   8     7473.42     7271.52    423.21 o 
   9   1   8     7924.40     8914.92    579.47 o 
  10   1   8     2591.30     1922.64    330.38 o 
  11   1   8      259.10      102.28    283.11 o 
  12   1   8     1328.81      913.61    390.09 o 
  13   1   8       21.68      180.97    329.41 o 
  14   1   8      149.45        8.03    244.41 o 
  15   1   8      307.80      107.09    364.33 o 
  16   1   8     1125.77     1013.87    478.84 o 
  17   1   8      820.36      643.54    452.71 o 
  18   1   8     1953.68     1772.50    570.34 o 
  19   1   8     1521.77     1880.75    548.70 o 
  20   1   8     1037.39      575.00    565.32 o 
 -23   2   8        4.00     -318.36    976.70 o 
 -22   2   8       92.63      450.68    464.12 o 
 -21   2   8      172.73      957.43    694.70 o 
 -20   2   8      131.05     -160.49    453.80 o 
 -19   2   8       99.99     -382.49    382.49 o 
 -18   2   8       91.55     -345.66    388.05 o 
 -17   2   8      115.28     -172.26    305.75 o 
 -16   2   8       92.68     -473.05    759.55 o 
 -15   2   8      164.28      357.39    315.92 o 
 -14   2   8       76.00     -300.68    300.68 o 
 -13   2   8        2.35     -221.41    246.30 o 
 -12   2   8      998.25      752.76    199.66 o 
 -11   2   8     2424.23     2214.33    244.32 o 
 -10   2   8        6.00     -135.18    135.18 o 
  -9   2   8     1024.37     1014.62    237.74 o 
  -8   2   8     1346.78      959.88    268.34 o 
  -7   2   8       10.32      369.83    165.62 o 
  -6   2   8      607.63      593.70    315.20 o 
  -5   2   8      219.82      386.25    197.99 o 
  -4   2   8      445.75      525.22    168.79 o 
  -3   2   8      393.75      589.45    159.07 o 
  -2   2   8     2128.56     1951.92    182.04 o 
  -1   2   8      264.63      232.32    155.97 o 
   0   2   8     1503.56     1235.34    196.36 o 
   1   2   8       16.28     -147.10    147.10 o 
   2   2   8      146.03      207.66    172.02 o 
   3   2   8      264.46     -143.79    150.48 o 
   4   2   8       69.55      397.09    191.18 o 
   5   2   8     1160.02      504.46    183.44 o 
   6   2   8      452.18       69.78    166.19 o 
   7   2   8       44.84      228.39    247.83 o 
   8   2   8      213.43      -94.51    187.31 o 
   9   2   8       63.81     -156.67    592.77 o 
  10   2   8      653.38      595.76    518.81 o 
  11   2   8      380.11      237.52    314.19 o 
  12   2   8      286.98      335.55    327.93 o 
  13   2   8      551.11      413.74    220.05 o 
  14   2   8       12.88     -148.17    354.53 o 
  15   2   8        6.93     -356.19    356.19 o 
  16   2   8       24.79     -307.71    382.83 o 
  17   2   8       15.19      173.31    402.75 o 
  18   2   8       19.89      528.33    614.13 o 
  19   2   8        3.42     -484.34    484.34 o 
  20   2   8      110.92     -337.24    551.07 o 
 -22   3   8     1106.09      315.48    481.49 o 
 -21   3   8     2181.08     1902.93    580.22 o 
 -20   3   8      731.93      504.69    869.60 o 
 -19   3   8     1297.05     1153.85   1261.66 o 
 -18   3   8       80.55     -222.01    408.76 o 
 -17   3   8      881.40     1055.49    585.63 o 
 -16   3   8      261.00       85.71    346.58 o 
 -15   3   8        0.21     -303.61    322.84 o 
 -14   3   8       13.16      665.22    399.29 o 
 -13   3   8      618.75     -241.45    396.97 o 
 -12   3   8     5278.48     5109.79    292.76 o 
 -11   3   8     4290.59     3870.38    268.51 o 
 -10   3   8     5163.04     4667.00    277.84 o 
  -9   3   8     7690.90     8393.38    443.35 o 
  -8   3   8     2318.00     2179.70    247.87 o 
  -7   3   8     5551.17     5288.67    444.11 o 
  -6   3   8     5633.07     5485.95    301.34 o 
  -5   3   8     3627.88     4098.16    268.47 o 
  -4   3   8     2578.99     2488.68    239.91 o 
  -3   3   8       42.07     -120.05    243.66 o 
  -2   3   8      117.78      256.98    123.31 o 
  -1   3   8      279.63       45.19    204.87 o 
   0   3   8      190.24     -164.54    164.54 o 
   1   3   8     3660.84     3181.89    546.60 o 
   2   3   8     4084.76     3113.74    265.67 o 
   3   3   8    11941.28    12814.22    456.74 o 
   4   3   8     8408.63     7869.23    351.84 o 
   5   3   8     7530.04     6948.47    395.13 o 
   6   3   8    10313.05     9828.99    419.36 o 
   7   3   8     7112.14     6600.87    360.99 o 
   8   3   8     8166.71     8420.17    556.53 o 
   9   3   8     6956.26     8028.54    812.29 o 
  10   3   8      687.89      997.02    339.00 o 
  11   3   8      409.97      697.56    342.76 o 
  12   3   8      120.60     -102.72    401.88 o 
  13   3   8      539.84      635.61    352.23 o 
  14   3   8       24.29      -72.58    216.02 o 
  15   3   8     1080.00     1219.85   1408.07 o 
  16   3   8     2061.11     1983.01    791.98 o 
  17   3   8      789.11      231.38    504.96 o 
  18   3   8     1546.22     1425.70    521.19 o 
  19   3   8     1357.62     1638.87   1385.47 o 
  20   3   8     1228.66       73.06   1398.24 o 
 -22   4   8       17.32     -662.27    662.27 o 
 -21   4   8      128.38      400.23    451.97 o 
 -20   4   8      427.17      150.87    450.36 o 
 -19   4   8     1128.65     1512.42    728.11 o 
 -18   4   8     3320.25     3776.28    585.84 o 
 -17   4   8     3621.23     3343.24    520.39 o 
 -16   4   8     5902.21     7192.37    644.98 o 
 -15   4   8     8504.71     8035.12    661.67 o 
 -14   4   8    12972.83    13339.06    851.72 o 
 -13   4   8     7079.11     7216.69   1387.43 o 
 -12   4   8     4553.91     4875.80    308.97 o 
 -11   4   8     3219.27     3121.25    269.89 o 
 -10   4   8     3496.57     2958.65    360.82 o 
  -9   4   8     4364.44     4457.81    358.25 o 
  -8   4   8      222.95     -186.72    186.72 o 
  -7   4   8      634.07      288.22    171.72 o 
  -6   4   8      281.22      242.03    174.97 o 
  -5   4   8     4098.21     4402.50    307.20 o 
  -4   4   8     9575.05    10364.40    487.60 o 
  -3   4   8    10735.12    10248.08    460.52 o 
  -2   4   8    12449.98    12374.02    371.37 o 
  -1   4   8    21827.75    23038.02    656.93 o 
   0   4   8    24474.16    24551.74    670.73 o 
   1   4   8    13925.68    14481.66    454.89 o 
   2   4   8     6587.18     6482.77    335.63 o 
   3   4   8     2193.46     1764.12    276.95 o 
   4   4   8       15.40      134.71    152.44 o 
   5   4   8        2.88       90.54    245.08 o 
   6   4   8      220.72      268.37    178.90 o 
   7   4   8     3696.43     3535.80    304.93 o 
   8   4   8     7056.12     7700.01    387.95 o 
   9   4   8     2357.89     1927.28    294.92 o 
  10   4   8     2639.82     2347.29    583.66 o 
  11   4   8     4266.19     3935.32    493.40 o 
  12   4   8     6159.23     7564.89    638.49 o 
  13   4   8     8073.24     9352.00    615.50 o 
  14   4   8     4876.61     5435.08    389.28 o 
  15   4   8     6121.89     6480.52   1439.51 o 
  16   4   8     1718.04     1955.19   1078.90 o 
  17   4   8      996.20      719.52    493.39 o 
  18   4   8      275.85      672.44    485.77 o 
  19   4   8        5.38      226.30    518.63 o 
 -22   5   8      616.51      322.68    512.75 o 
 -21   5   8      596.94      279.17    510.40 o 
 -20   5   8     1049.82      999.51    425.93 o 
 -19   5   8     1413.72     1306.50    432.44 o 
 -18   5   8     1037.09      709.79    379.96 o 
 -17   5   8     1438.65      820.93    415.64 o 
 -16   5   8      895.14      861.48    389.22 o 
 -15   5   8      335.80      215.13    287.64 o 
 -14   5   8       87.44      309.61    420.55 o 
 -13   5   8      295.53      261.17    353.47 o 
 -12   5   8     4514.70     4396.43    443.38 o 
 -11   5   8     1760.93     1422.54    205.23 o 
 -10   5   8     9030.22     8686.06    434.96 o 
  -9   5   8     3034.65     2722.79    372.44 o 
  -8   5   8     1351.95     1161.19    230.07 o 
  -7   5   8     2812.12     2548.33    323.74 o 
  -6   5   8     2432.23     2535.78    241.21 o 
  -5   5   8     3099.28     3277.93    255.07 o 
  -4   5   8     4819.20     5186.01    306.37 o 
  -3   5   8     2339.18     2172.96    316.11 o 
  -2   5   8     2274.62     2067.57    230.02 o 
  -1   5   8      355.25      -67.26    135.45 o 
   0   5   8     4130.75     4041.24    295.85 o 
   1   5   8     2684.79     2844.18    227.60 o 
   2   5   8     5070.56     4649.16    302.14 o 
   3   5   8     4842.31     4294.88    298.43 o 
   4   5   8     4877.37     4464.70    308.30 o 
   5   5   8     3807.42     3857.14    325.76 o 
   6   5   8     3623.29     3665.85    404.77 o 
   7   5   8      167.79     -166.15    461.10 o 
   8   5   8     8363.22     8552.71    416.78 o 
   9   5   8     2947.91     2350.58    968.51 o 
  10   5   8     2112.60     1656.28    347.63 o 
  11   5   8      296.80      375.15    336.48 o 
  12   5   8       55.05      416.36    221.53 o 
  13   5   8      591.42      700.57    340.22 o 
  14   5   8      186.25      344.45    936.42 o 
  15   5   8      100.69       71.06    361.12 o 
  16   5   8     1144.80      861.34    532.57 o 
  17   5   8     1320.65      440.88    518.81 o 
  18   5   8      901.24       72.71    581.70 o 
  19   5   8      908.05      709.53    518.95 o 
 -22   6   8        0.98     -265.14    788.05 o 
 -21   6   8       10.73     -278.99    423.33 o 
 -20   6   8       22.48     -224.20    391.13 o 
 -19   6   8        8.76      342.06    471.68 o 
 -18   6   8        0.92      267.17    418.07 o 
 -17   6   8       25.54      482.73    337.43 o 
 -16   6   8        1.22     -100.24    360.36 o 
 -15   6   8      223.49      694.58    343.72 o 
 -14   6   8      312.82      210.53    300.39 o 
 -13   6   8      108.27      -76.67    207.92 o 
 -12   6   8     1569.30      921.72    218.68 o 
 -11   6   8     1595.62     1215.07    205.82 o 
 -10   6   8       60.71      725.02    222.61 o 
  -9   6   8       83.59       46.62    190.96 o 
  -8   6   8      125.38      284.99    169.08 o 
  -7   6   8      142.50      124.96    328.99 o 
  -6   6   8     1758.91     1203.46    244.19 o 
  -5   6   8      614.49      652.60    171.50 o 
  -4   6   8        2.14       15.85    143.51 o 
  -3   6   8       48.53      -83.12    217.56 o 
  -2   6   8     1258.85      839.64    187.52 o 
  -1   6   8      179.25      111.48    127.75 o 
   0   6   8        1.42      -72.37    324.50 o 
   1   6   8       11.30       90.45    142.02 o 
   2   6   8      401.99      494.81    198.16 o 
   3   6   8      155.88      157.42    209.62 o 
   4   6   8     1941.43     1701.98    236.29 o 
   5   6   8      175.35      374.84    300.39 o 
   6   6   8     1244.95      637.02    316.56 o 
   7   6   8      329.10       69.04    201.38 o 
   8   6   8      330.09      516.77    219.03 o 
   9   6   8      100.67      195.05    218.55 o 
  10   6   8      217.89      174.44    268.30 o 
  11   6   8      215.92      339.90    258.62 o 
  12   6   8       93.36      297.97    234.84 o 
  13   6   8      118.48      559.31    287.00 o 
  14   6   8      129.70      496.44    395.14 o 
  15   6   8       53.23      -22.96    548.29 o 
  16   6   8      715.47      621.52    420.69 o 
  17   6   8       59.60      804.24    535.77 o 
  18   6   8       30.90       57.90    444.33 o 
  19   6   8       89.15      366.80    715.33 o 
 -22   7   8      926.59      656.38    656.38 o 
 -21   7   8     1325.83      577.32    482.84 o 
 -20   7   8     1607.05     1879.21    558.12 o 
 -19   7   8     2153.18     1238.65    612.16 o 
 -18   7   8     1626.18      837.12    462.21 o 
 -17   7   8      734.33      678.17    429.16 o 
 -16   7   8        2.93       56.59    334.08 o 
 -15   7   8        7.62     -450.37    485.40 o 
 -14   7   8      360.51      245.76    296.98 o 
 -13   7   8     3928.07     3451.87    284.41 o 
 -12   7   8     2407.58     2476.12    254.73 o 
 -11   7   8     1735.15     1713.20    313.44 o 
 -10   7   8     7296.29     6791.67    563.24 o 
  -9   7   8     3144.50     3402.35    327.12 o 
  -8   7   8     5794.84     5775.57    490.43 o 
  -7   7   8     2533.24     2380.43    262.26 o 
  -6   7   8     3484.04     2864.78    272.31 o 
  -5   7   8     2728.46     2916.46    287.94 o 
  -4   7   8     3655.92     4001.79    251.27 o 
  -3   7   8     2927.02     2463.83    234.81 o 
  -2   7   8     3582.63     3449.25    324.50 o 
  -1   7   8      465.00      392.96    134.79 o 
   0   7   8      172.05      352.12    241.39 o 
   1   7   8      239.18      302.20    155.34 o 
   2   7   8     1013.81     1044.92    295.57 o 
   3   7   8     2869.74     2438.82    258.36 o 
   4   7   8     6552.96     6143.60    333.52 o 
   5   7   8     5458.72     5296.98    327.80 o 
   6   7   8     5434.17     5141.58    327.12 o 
   7   7   8     5700.94     5684.10    529.86 o 
   8   7   8     1355.74     1727.16    254.23 o 
   9   7   8     1293.01     1010.44    238.82 o 
  10   7   8     4175.32     3847.50    370.01 o 
  11   7   8     1362.91     1191.46    284.00 o 
  12   7   8      296.07      209.36    505.57 o 
  13   7   8        0.73     -223.66    259.87 o 
  14   7   8      348.45      -61.65    461.82 o 
  15   7   8      815.65       -0.60    449.05 o 
  16   7   8     1029.16      794.49    407.75 o 
  17   7   8     2344.19     3385.49    706.44 o 
  18   7   8     2001.45     1671.15    782.15 o 
  19   7   8      876.25      917.64    654.41 o 
 -21   8   8        2.38      674.79    563.68 o 
 -20   8   8      609.11       26.76    632.79 o 
 -19   8   8     1110.05      531.33    418.70 o 
 -18   8   8     3464.77     4525.76   1490.60 o 
 -17   8   8     3421.86     3566.84    827.35 o 
 -16   8   8     7085.83     8155.50    823.42 o 
 -15   8   8     5502.46     5775.30    734.99 o 
 -14   8   8     2532.40     2214.61    354.55 o 
 -13   8   8     4210.14     3542.07    292.40 o 
 -12   8   8     4713.47     4094.88    304.38 o 
 -11   8   8     4579.36     4870.93    390.23 o 
 -10   8   8     1981.46     1562.05    280.17 o 
  -9   8   8       13.69       57.88    237.98 o 
  -8   8   8       50.78       86.39    163.10 o 
  -7   8   8     1109.97     1136.99    224.94 o 
  -6   8   8     3974.77     4045.61    336.98 o 
  -5   8   8     1746.74     2494.72    299.22 o 
  -4   8   8     9746.00    10724.11    431.29 o 
  -3   8   8     7427.17     7543.15    352.02 o 
  -2   8   8    13926.90    14031.70    484.41 o 
  -1   8   8     6907.75     6484.63    271.67 o 
   0   8   8     9600.15     9239.34    392.66 o 
   1   8   8     9777.62     9749.14    399.46 o 
   2   8   8     8918.04     9409.27    415.27 o 
   3   8   8     7760.69     7111.83    371.30 o 
   4   8   8     3881.71     3751.81    320.05 o 
   5   8   8     1876.87     1775.74    273.16 o 
   6   8   8     3223.87     2698.59    251.33 o 
   7   8   8     2495.62     2709.08    342.37 o 
   8   8   8      162.30     -128.06    219.50 o 
   9   8   8     2991.70     3073.63    414.42 o 
  10   8   8     2935.24     2739.16    372.53 o 
  11   8   8     2754.31     2968.97    379.31 o 
  12   8   8     5506.58     6144.44    579.75 o 
  13   8   8     3788.36     4374.01    570.14 o 
  14   8   8     3347.68     4369.47    629.56 o 
  15   8   8     4376.08     6170.86    691.61 o 
  16   8   8     1102.96      968.53    738.92 o 
  17   8   8     1790.56     1911.64   1259.69 o 
  18   8   8      459.56      110.06    560.98 o 
  19   8   8        5.32     -619.04    619.04 o 
 -21   9   8      325.73      407.27    447.40 o 
 -20   9   8      681.42      594.17    565.98 o 
 -19   9   8      536.26     1257.46    654.41 o 
 -18   9   8      498.54     -255.58    410.87 o 
 -17   9   8      277.63      212.90    589.56 o 
 -16   9   8        2.23      -57.77    313.43 o 
 -15   9   8        9.85     -191.68    289.49 o 
 -14   9   8      117.78      -76.87    293.30 o 
 -13   9   8      324.58      421.81    239.75 o 
 -12   9   8     1228.95      949.82    259.27 o 
 -11   9   8     4207.03     4420.14    398.91 o 
 -10   9   8     9790.91     9809.89    932.98 o 
  -9   9   8     3756.23     3765.53    357.71 o 
  -8   9   8     3237.93     2974.46    369.07 o 
  -7   9   8     3528.79     3396.03    314.57 o 
  -6   9   8     2221.27     2600.79    416.64 o 
  -5   9   8     5298.93     4917.55    389.17 o 
  -4   9   8     1386.47     1382.99    203.69 o 
  -3   9   8       20.39      195.09    232.31 o 
  -2   9   8      703.50      713.74    211.04 o 
  -1   9   8       51.47      168.67    122.07 o 
   0   9   8     1015.27      799.18    185.52 o 
   1   9   8     1023.23      889.09    240.25 o 
   2   9   8      925.16      828.51    193.41 o 
   3   9   8     2511.21     2081.10    224.02 o 
   4   9   8     6719.03     6821.25    574.68 o 
   5   9   8     2937.40     2990.40    346.99 o 
   6   9   8     3101.94     3366.80    262.17 o 
   7   9   8     1638.89     1411.76    230.27 o 
   8   9   8     4998.60     4972.98    470.58 o 
   9   9   8     2757.38     1792.52    353.69 o 
  10   9   8     2754.86     2816.98    340.49 o 
  11   9   8      274.46      157.37    387.42 o 
  12   9   8        1.43       14.18    335.71 o 
  13   9   8       22.87      240.66    382.93 o 
  14   9   8      134.65     -232.44    339.68 o 
  15   9   8      148.06      946.54    711.40 o 
  16   9   8      794.91     1034.13    451.93 o 
  17   9   8       55.72      -15.42    479.67 o 
  18   9   8      910.73      572.86    491.03 o 
 -20  10   8        5.77       89.10    746.78 o 
 -19  10   8       39.00      663.23    482.95 o 
 -18  10   8       17.64      646.73    454.91 o 
 -17  10   8        7.87       42.03    322.60 o 
 -16  10   8       22.61       76.07    398.99 o 
 -15  10   8       62.75      -62.61    205.78 o 
 -14  10   8        2.00      401.44    256.24 o 
 -13  10   8      183.56      339.89    275.14 o 
 -12  10   8     2438.29     2622.61    333.05 o 
 -11  10   8      956.40      990.29    468.34 o 
 -10  10   8       10.00      -40.11    221.90 o 
  -9  10   8      943.72      836.40    242.03 o 
  -8  10   8        0.37       18.76    183.73 o 
  -7  10   8        8.81       -6.72    188.30 o 
  -6  10   8       18.24       99.01    174.85 o 
  -5  10   8        4.33     -156.71    156.71 o 
  -4  10   8      256.96       41.24    192.32 o 
  -3  10   8      233.89      159.75    155.44 o 
  -2  10   8      329.77      151.99    171.98 o 
  -1  10   8       13.75        6.80    178.74 o 
   0  10   8      496.07      315.79    166.20 o 
   1  10   8      148.86      226.85    160.65 o 
   2  10   8      123.83      -58.37    175.71 o 
   3  10   8      276.33      312.12    167.17 o 
   4  10   8       44.84      -49.27    159.74 o 
   5  10   8     2203.45     2144.30    280.71 o 
   6  10   8        0.24       73.04    223.12 o 
   7  10   8       46.22       48.25    204.87 o 
   8  10   8        0.06     -250.21    250.21 o 
   9  10   8      143.29      378.27    269.82 o 
  10  10   8      313.86      222.34    364.94 o 
  11  10   8       13.03       49.16    323.61 o 
  12  10   8       43.16     -257.94    344.89 o 
  13  10   8        8.96      -18.68    365.44 o 
  14  10   8      285.05       27.52    289.50 o 
  15  10   8        4.13     1216.36    562.66 o 
  16  10   8      154.49      571.47    677.01 o 
  17  10   8        0.19     -401.77    657.36 o 
  18  10   8       61.39      393.98    487.04 o 
 -20  11   8      821.80      128.71    515.61 o 
 -19  11   8      538.28     -178.20    408.91 o 
 -18  11   8      755.83      727.47    414.66 o 
 -17  11   8      384.30      309.55    438.14 o 
 -16  11   8       38.25      188.40    278.38 o 
 -15  11   8        0.01      157.45    390.37 o 
 -14  11   8      683.19      531.15    254.72 o 
 -13  11   8     1034.37     1191.67    286.52 o 
 -12  11   8     2908.14     2981.08    458.87 o 
 -11  11   8     1651.21     1516.14    256.36 o 
 -10  11   8     2813.08     2685.90    387.81 o 
  -9  11   8     4316.08     4513.66    582.61 o 
  -8  11   8     7858.44     7840.75    426.19 o 
  -7  11   8     5466.49     5609.88    382.65 o 
  -6  11   8     8743.86     9551.43    638.66 o 
  -5  11   8     3775.25     3692.77    436.59 o 
  -4  11   8     3011.56     2934.56    256.14 o 
  -3  11   8      352.23      110.72    263.23 o 
  -2  11   8       61.88     -120.13    171.97 o 
  -1  11   8       40.79       83.68    154.51 o 
   0  11   8        5.75     -196.64    211.81 o 
   1  11   8      460.39      350.67    201.70 o 
   2  11   8     4309.05     4578.21    272.60 o 
   3  11   8     4142.35     3702.51    282.03 o 
   4  11   8     3851.54     4179.16    400.39 o 
   5  11   8     5463.32     5458.43    307.35 o 
   6  11   8     6649.57     6663.74    355.43 o 
   7  11   8     6834.80     6534.38    425.02 o 
   8  11   8     4464.87     5092.63    521.75 o 
   9  11   8      316.20      532.33    302.17 o 
  10  11   8      357.52      265.97    572.86 o 
  11  11   8      304.62      239.60    294.58 o 
  12  11   8      110.48      -99.68    386.67 o 
  13  11   8      289.17      477.42    258.18 o 
  14  11   8     1190.66      528.75    301.01 o 
  15  11   8      916.43      710.09    453.21 o 
  16  11   8      811.61      798.07    599.39 o 
  17  11   8     1034.64     1132.87    477.64 o 
 -19  12   8      445.72      106.04    469.68 o 
 -18  12   8     1653.83     1555.59    504.15 o 
 -17  12   8     1686.33     1476.44    347.94 o 
 -16  12   8     2575.27     2115.38    345.47 o 
 -15  12   8     4028.51     4527.66    639.92 o 
 -14  12   8     3581.76     3730.74    632.92 o 
 -13  12   8     3067.38     4527.67   1000.29 o 
 -12  12   8     2815.85     3454.95    476.56 o 
 -11  12   8     3976.41     4122.10    565.00 o 
 -10  12   8      634.76      511.85    274.29 o 
  -9  12   8      311.82     -138.67    311.01 o 
  -8  12   8      135.97     -175.67    175.67 o 
  -7  12   8      493.17      561.05    394.02 o 
  -6  12   8     3542.59     3233.18    259.25 o 
  -5  12   8     4579.22     5224.78    375.56 o 
  -4  12   8    10130.01    10956.94    442.26 o 
  -3  12   8      736.81     1109.63    185.30 o 
  -2  12   8    10557.29    11339.48    590.18 o 
  -1  12   8     5679.59     5905.47    352.38 o 
   0  12   8    10502.92    10206.22    417.79 o 
   1  12   8     8221.80     8332.99    373.41 o 
   2  12   8     4134.92     4110.73    288.40 o 
   3  12   8     5609.95     5541.91    325.04 o 
   4  12   8     1982.30     1663.73    236.40 o 
   5  12   8       53.85      148.78    206.91 o 
   6  12   8       47.95      541.70    457.94 o 
   7  12   8      437.62     -210.33    266.44 o 
   8  12   8     3832.05     4036.52    515.58 o 
   9  12   8     6635.95     8125.82   1573.14 o 
  10  12   8     5391.26     5350.63    527.95 o 
  11  12   8     3524.32     3693.20    898.10 o 
  12  12   8     1683.60     1726.19    778.22 o 
  13  12   8     2818.47     2361.95    371.47 o 
  14  12   8     2098.32     1923.86    408.53 o 
  15  12   8     2011.01     2429.15    648.52 o 
  16  12   8     1815.70     1811.71    959.02 o 
  17  12   8     1320.67      491.25   1022.89 o 
 -19  13   8      387.47      -62.85    407.78 o 
 -18  13   8      391.22      209.75    419.81 o 
 -17  13   8      223.44      485.25    303.28 o 
 -16  13   8      302.08      475.32    292.05 o 
 -15  13   8      213.37       69.09    282.12 o 
 -14  13   8        3.94      255.18    343.88 o 
 -13  13   8      422.45      673.30    773.31 o 
 -12  13   8     2110.40     1257.27    411.44 o 
 -11  13   8      266.35     1073.73    653.43 o 
 -10  13   8      824.06      852.28    235.96 o 
  -9  13   8     2513.80     2350.16    358.47 o 
  -8  13   8     2765.62     3203.14    312.01 o 
  -7  13   8     7665.78     7965.45    406.91 o 
  -6  13   8     3589.79     4392.81    436.48 o 
  -5  13   8     2519.31     3197.16    619.82 o 
  -4  13   8      247.25      579.45    180.82 o 
  -3  13   8     2955.06     2984.19    256.33 o 
  -2  13   8      330.47      146.75    171.12 o 
  -1  13   8       22.84        8.41    155.61 o 
   0  13   8      369.23      239.48    230.61 o 
   1  13   8      772.21      272.85    144.42 o 
   2  13   8     1217.69      866.67    339.07 o 
   3  13   8     1960.55     1939.13    301.63 o 
   4  13   8     1300.00      942.12    509.71 o 
   5  13   8      469.92      432.78    265.32 o 
   6  13   8     1035.23      576.46    271.38 o 
   7  13   8      872.96     1248.98    392.06 o 
   8  13   8      901.35     1122.24    568.93 o 
   9  13   8      613.47      -17.23    250.67 o 
  10  13   8       49.58       40.28    326.53 o 
  11  13   8        2.73      130.85    303.53 o 
  12  13   8       16.51      364.31    426.79 o 
  13  13   8        1.26     -156.39    287.55 o 
  14  13   8       12.54      761.44    826.37 o 
  15  13   8      150.81      321.43    816.54 o 
  16  13   8      964.33      740.76   1113.29 o 
 -18  14   8      148.17      512.57    353.95 o 
 -17  14   8        6.83       68.77    298.45 o 
 -16  14   8       63.72      219.12    374.89 o 
 -15  14   8      113.75     1486.72    415.46 o 
 -14  14   8      160.45      480.81    357.28 o 
 -13  14   8      786.78      595.26    367.30 o 
 -12  14   8       50.86      377.26    378.55 o 
 -11  14   8     1196.18     1455.42    688.80 o 
 -10  14   8      686.92      565.29    306.41 o 
  -9  14   8        1.61     -104.83    182.86 o 
  -8  14   8      149.56      320.64    265.09 o 
  -7  14   8      503.51      396.40    228.49 o 
  -6  14   8       80.90       47.04    211.04 o 
  -5  14   8       12.62     -158.92    208.97 o 
  -4  14   8       67.67      235.78    192.15 o 
  -3  14   8      175.14      175.22    157.34 o 
  -2  14   8       78.81      340.52    214.16 o 
  -1  14   8       20.64      196.69    161.49 o 
   0  14   8        8.70      118.36    179.01 o 
   1  14   8       97.22       99.94    159.83 o 
   2  14   8      155.88       65.63    228.48 o 
   3  14   8       14.52     -193.89    193.89 o 
   4  14   8       51.10       67.01    166.24 o 
   5  14   8      256.23      313.96    308.14 o 
   6  14   8      464.96      -20.64    331.77 o 
   7  14   8        7.75     -248.07    794.92 o 
   8  14   8        7.85       93.72    273.13 o 
   9  14   8        1.98      171.26    395.46 o 
  10  14   8       44.42      569.91    355.70 o 
  11  14   8      130.16      426.82    350.98 o 
  12  14   8      485.30      460.67    280.53 o 
  13  14   8        2.47     -179.00    299.38 o 
  14  14   8        5.82     1038.93    460.67 o 
  15  14   8       49.17     -156.45    461.69 o 
 -17  15   8      524.48      -12.80    533.55 o 
 -16  15   8      427.50     -846.97   1280.33 o 
 -15  15   8      205.80      292.05    394.45 o 
 -14  15   8      771.76     1694.79   1149.64 o 
 -13  15   8     1082.60     1306.33    777.24 o 
 -12  15   8     1486.20     1736.01    363.56 o 
 -11  15   8      608.61      477.96    781.17 o 
 -10  15   8      695.66      764.58    306.57 o 
  -9  15   8     3152.18     3123.89    435.83 o 
  -8  15   8     5386.86     5694.27    800.82 o 
  -7  15   8     3512.68     4163.32    340.21 o 
  -6  15   8     1927.52     1981.37    368.81 o 
  -5  15   8     2615.09     2886.75    322.36 o 
  -4  15   8     1407.75     1385.48    358.65 o 
  -3  15   8     1846.08     1553.84    216.96 o 
  -2  15   8      118.01      152.05    166.93 o 
  -1  15   8        0.26      108.29    338.09 o 
   0  15   8        6.32      160.07    165.57 o 
   1  15   8      552.39      797.18    201.75 o 
   2  15   8     1298.11     1578.85    405.81 o 
   3  15   8     1081.34     1456.59    322.48 o 
   4  15   8     1886.35     2232.66    330.05 o 
   5  15   8     2399.63     2341.67   1413.96 o 
   6  15   8     5595.79     5595.68    592.51 o 
   7  15   8     3226.94     3621.85   1122.13 o 
   8  15   8      527.42      311.87    252.93 o 
   9  15   8     1069.34      739.14    366.00 o 
  10  15   8      494.69       75.44    246.31 o 
  11  15   8      742.38      710.69    477.73 o 
  12  15   8        3.11      318.36    385.34 o 
  13  15   8       50.42     -194.80    495.11 o 
  14  15   8      235.29      400.48    394.29 o 
 -16  16   8     2875.41     2515.46    791.98 o 
 -15  16   8     3414.57     3460.72    817.52 o 
 -14  16   8     2269.89     1104.44    681.92 o 
 -13  16   8     3683.58     3628.40    530.60 o 
 -12  16   8     1656.46     1803.43    389.34 o 
 -11  16   8      497.96     1293.22    362.44 o 
 -10  16   8        9.20     -175.21    652.45 o 
  -9  16   8       38.43      212.41    300.83 o 
  -8  16   8      696.53      450.74    378.30 o 
  -7  16   8      470.81     1087.04    284.11 o 
  -6  16   8     1409.62     1125.77    753.65 o 
  -5  16   8      309.47      319.57    468.70 o 
  -4  16   8     3571.11     3980.52    620.02 o 
  -3  16   8     5892.27     6879.64   1005.20 o 
  -2  16   8     8401.90     9271.35    446.64 o 
  -1  16   8     5626.36     6251.98    380.59 o 
   0  16   8     7315.74     8478.91    437.02 o 
   1  16   8     3192.51     4050.93    366.40 o 
   2  16   8     1894.08     2356.25    654.41 o 
   3  16   8     1600.27     1849.56    612.16 o 
   4  16   8      971.04      548.50    241.72 o 
   5  16   8       62.63       30.87    300.68 o 
   6  16   8       55.53       60.92    290.43 o 
   7  16   8       73.66       70.11    226.40 o 
   8  16   8     2096.64     1626.82    446.10 o 
   9  16   8     1655.88     1907.90    335.96 o 
  10  16   8     3589.35     4116.00    508.80 o 
  11  16   8     7239.64     8344.45    598.65 o 
  12  16   8     3439.86     3209.23    799.50 o
[truncated: 131,452 more chars]
